# Supplementary material for: Phylotranscriptomics Resolves the Phylogeny of Pooideae and Uncovers Factors for Their Adaptive Evolution
Source: Mol Biol Evol. 2022 Feb 3;39(2):msac026. doi: 10.1093/molbev/msac026 (PMC8844509; doi:10.1093/molbev/msac026)
Supplement: msac026_Supplementary_Data [file msac026_supplementary_data.zip]

Archive with 3 entries (3 files):
- Supplementary_note.docx
- Supplementary_tables.xlsx
- Sumplementary_figures.pdf
