# Supplementary material for: Phylotranscriptomics Resolves the Phylogeny of Pooideae and Uncovers Factors for Their Adaptive Evolution
Source: Mol Biol Evol. 2022 Feb 3;39(2):msac026. doi: 10.1093/molbev/msac026 (PMC8844509; doi:10.1093/molbev/msac026)
Supplement: msac026_Supplementary_Data [file msac026_supplementary_data.zip › Supplementary_tables.xlsx]

## Sheet: S1
Table S1 Information of taxa sampling in this study
Species	Family	Subfamily	Supertribe	Tribe	Supersubtribe	Subtribe	Kind of data	Lab voucher	Herbarium	Source	Phylogeny	Clock	WGD	Wheat phylogeny
Achnatherum chingii	Poaceae	Pooideae	Stipodae	Stipeae	-	-	Transcriptome	Z16027	FDS	Huang et al. (a)	yes	yes	yes	no
Achnatherum hymenoides	Poaceae	Pooideae	Stipodae	Stipeae	-	-	Transcriptome	K51	FDS	This study	yes	yes	yes	no
Achnatherum inebrians	Poaceae	Pooideae	Stipodae	Stipeae	-	-	Transcriptome	Z18089	FDS	This study	yes	yes	yes	no
Achnatherum pekinense	Poaceae	Pooideae	Stipodae	Stipeae	-	-	Transcriptome	ZY050	FDS	This study	yes	yes	yes	no
Achnatherum sibiricum	Poaceae	Pooideae	Stipodae	Stipeae	-	-	Transcriptome	Z18063	FDS	Huang et al. (a)	yes	yes	yes	no
Aegilops geniculata	Poaceae	Pooideae	Triticodae	Triticeae	-	-	Transcriptome	K53	FDS	Huang et al. (a)	yes	yes	yes	yes
Aegilops sharonensis	Poaceae	Pooideae	Triticodae	Triticeae	-	-	Transcriptome	-	-	NCBI	yes	yes	yes	yes
Aegilops tauschii	Poaceae	Pooideae	Triticodae	Triticeae	-	-	Genome	-	-	Ensembl	yes	yes	yes	yes
Agropyron cristatum	Poaceae	Pooideae	Triticodae	Triticeae	-	-	Transcriptome	Z18066	FDS	This study	yes	yes	yes	no
Agropyron mongolicum	Poaceae	Pooideae	Triticodae	Triticeae	-	-	Transcriptome	Z18065	FDS	This study	yes	yes	yes	no
Agrostis hookeriana	Poaceae	Pooideae	Poodae	Poeae	Agrostidodinae	Agrostidinae	Transcriptome	Z16028	FDS	Huang et al. (a)	yes	yes	yes	no
Agrostis nervosa	Poaceae	Pooideae	Poodae	Poeae	Agrostidodinae	Agrostidinae	Transcriptome	Z16040	FDS	Huang et al. (a)	yes	yes	yes	no
Agrostis sinorupestris	Poaceae	Pooideae	Poodae	Poeae	Agrostidodinae	Agrostidinae	Transcriptome	Z16033	FDS	This study	yes	yes	yes	no
Aira caryophyllea	Poaceae	Pooideae	Poodae	Poeae	-	Airinae	Transcriptome	K04	FDS	This study	yes	yes	yes	no
Aira praecox	Poaceae	Pooideae	Poodae	Poeae	-	Airinae	Transcriptome	K03	FDS	This study	yes	yes	yes	no
Alopecurus aequalis	Poaceae	Pooideae	Poodae	Poeae	Poodinae	Alopecurinae	Transcriptome	Z160505	FDS	This study	yes	yes	yes	no
Alopecurus japonicus	Poaceae	Pooideae	Poodae	Poeae	Poodinae	Alopecurinae	Transcriptome	HM2043	FDS	This study	yes	yes	yes	no
Ampelodesmos mauritanica	Poaceae	Pooideae	Stipodae	Ampelodesmeae	-	-	Transcriptome	HM2744	FDS	Huang et al. (a)	yes	yes	yes	no
Anemanthele lessoniana	Poaceae	Pooideae	Stipodae	Stipeae	-	-	Transcriptome	HM2755	FDS	This study	yes	yes	yes	no
Anthoxanthum glabrum	Poaceae	Pooideae	Poodae	Poeae	-	Anthoxanthinae	Transcriptome	Z18009	FDS	This study	yes	yes	yes	no
Anthoxanthum occidentale	Poaceae	Pooideae	Poodae	Poeae	-	Anthoxanthinae	Transcriptome	HM3811	FDS	This study	yes	yes	yes	no
Anthoxanthum odoratum	Poaceae	Pooideae	Poodae	Poeae	-	Anthoxanthinae	Transcriptome	HM2217	FDS	This study	yes	yes	yes	no
Apera interrupta	Poaceae	Pooideae	Poodae	Poeae	Poodinae	Ventenatinae	Transcriptome	K12	FDS	This study	yes	yes	yes	no
Arrhenatherum elatius	Poaceae	Pooideae	Poodae	Poeae	-	Aveninae	Transcriptome	Z18042	FDS	This study	yes	yes	yes	no
Avena barbata	Poaceae	Pooideae	Poodae	Poeae	-	Aveninae	Transcriptome	HM2126	FDS	This study	yes	yes	yes	no
Avena sativa	Poaceae	Pooideae	Poodae	Poeae	-	Aveninae	Transcriptome	Z16008	FDS	This study	yes	yes	yes	no
Avenella flexuosa	Poaceae	Pooideae	Poodae	Poeae	-	Airinae	Transcriptome	K43	FDS	This study	yes	yes	yes	no
Avenula pubescens	Poaceae	Pooideae	Poodae	Poeae	-	Incertae sedis	Transcriptome	Z18052	FDS	This study	yes	yes	no	no
Beckmannia syzigachne	Poaceae	Pooideae	Poodae	Poeae	Poodinae	Beckmanniinae	Transcriptome	HM2114	FDS	This study	yes	yes	yes	no
Brachyelytrum japonicum	Poaceae	Pooideae	-	Brachyelytreae	-	-	Transcriptome	Z18113	FDS	Huang et al. (a)	yes	yes	yes	no
Brachypodium distachyon	Poaceae	Pooideae	-	Brachypodieae	-	-	Genome	-	-	Phytozome	yes	yes	yes	no
Brachypodium pinnatum	Poaceae	Pooideae	-	Brachypodieae	-	-	Transcriptome	K15	FDS	This study	yes	yes	yes	no
Brachypodium sylvaticum	Poaceae	Pooideae	-	Brachypodieae	-	-	Transcriptome	Z17013	FDS	This study	yes	yes	yes	no
Briza maxima	Poaceae	Pooideae	Poodae	Poeae	Agrostidodinae	Brizinae	Transcriptome	HM2805	FDS	This study	yes	yes	yes	no
Briza media	Poaceae	Pooideae	Poodae	Poeae	Agrostidodinae	Brizinae	Transcriptome	Z17017	FDS	This study	yes	yes	yes	no
Bromus carinatus	Poaceae	Pooideae	Triticodae	Bromeae	-	-	Transcriptome	HM2125	FDS	Huang et al. (a)	yes	yes	yes	no
Bromus madritensis	Poaceae	Pooideae	Triticodae	Bromeae	-	-	Transcriptome	HM2137	FDS	This study	yes	yes	yes	no
Bromus remotiflorus	Poaceae	Pooideae	Triticodae	Bromeae	-	-	Transcriptome	Z18104	FDS	This study	yes	yes	yes	no
Bromus tectorum	Poaceae	Pooideae	Triticodae	Bromeae	-	-	Transcriptome	Z16025	FDS	This study	yes	yes	yes	no
Brylkinia caudata	Poaceae	Pooideae	Melicodae	Brylkinieae	-	-	Transcriptome	Z18007	FDS	This study	yes	yes	yes	no
Calamagrostis brachytricha	Poaceae	Pooideae	Poodae	Poeae	Agrostidodinae	Agrostidinae	Transcriptome	HM2596	FDS	Huang et al. (a)	yes	yes	yes	no
Calamagrostis flavens	Poaceae	Pooideae	Poodae	Poeae	Agrostidodinae	Agrostidinae	Transcriptome	Z16014	FDS	Huang et al. (a)	yes	yes	yes	no
Calamagrostis kokonorica	Poaceae	Pooideae	Poodae	Poeae	Agrostidodinae	Agrostidinae	Transcriptome	Z16024	FDS	Huang et al. (a)	yes	yes	yes	no
Calamagrostis pseudophragmites	Poaceae	Pooideae	Poodae	Poeae	Agrostidodinae	Agrostidinae	Transcriptome	HM2512a	FDS	Huang et al. (a)	yes	yes	yes	no
Catabrosa aquatica	Poaceae	Pooideae	Poodae	Poeae	-	Coleanthinae	Transcriptome	Z16026	FDS	This study	yes	yes	yes	no
Catapodium marinum	Poaceae	Pooideae	Poodae	Poeae	Loliodinae	Parapholiinae	Transcriptome	K01	FDS	This study	yes	yes	yes	no
Catapodium rigidum	Poaceae	Pooideae	Poodae	Poeae	Loliodinae	Parapholiinae	Transcriptome	K06	FDS	This study	yes	yes	yes	no
Chascolytrum subaristatum	Poaceae	Pooideae	Poodae	Poeae	Agrostidodinae	Calothecinae	Transcriptome	UCB03	FDS	This study	yes	yes	yes	no
Cinna arundinacea	Poaceae	Pooideae	Poodae	Poeae	Poodinae	Cinninae	Transcriptome	K47	FDS	This study	yes	yes	yes	no
Cinna latifolia	Poaceae	Pooideae	Poodae	Poeae	Poodinae	Cinninae	Transcriptome	K48	FDS	This study	yes	yes	yes	no
Cynosurus cristatus	Poaceae	Pooideae	Poodae	Poeae	Loliodinae	Cynosurinae	Transcriptome	K02	FDS	Huang et al. (a)	yes	yes	yes	no
Cynosurus echinatus	Poaceae	Pooideae	Poodae	Poeae	Loliodinae	Cynosurinae	Transcriptome	HM2140	FDS	Huang et al. (a)	yes	yes	yes	no
Dactylis glomerata	Poaceae	Pooideae	Poodae	Poeae	Loliodinae	Dactylidinae	Transcriptome	HM2197	FDS	Huang et al. (a)	yes	yes	yes	no
Dasypyrum villosum	Poaceae	Pooideae	Triticodae	Triticeae	-	-	Transcriptome	K54	FDS	This study	yes	yes	yes	yes
Deschampsia cespitosa	Poaceae	Pooideae	Poodae	Poeae	-	Aristaveninae	Transcriptome	Z16016	FDS	This study	yes	yes	yes	no
Deschampsia littoralis	Poaceae	Pooideae	Poodae	Poeae	-	Aristaveninae	Transcriptome	Z16030	FDS	This study	yes	yes	yes	no
Deschampsia sp.	Poaceae	Pooideae	Poodae	Poeae	-	Aristaveninae	Transcriptome	RBGE1842	FDS	This study	yes	yes	yes	no
Diarrhena obovata	Poaceae	Pooideae	-	Diarrheneae	-	-	Transcriptome	HM3561	FDS	This study	yes	yes	yes	no
Dichelachne crinita	Poaceae	Pooideae	Poodae	Poeae	Agrostidodinae	Echinopogoninae	Transcriptome	UCB08	FDS	This study	yes	yes	yes	no
Duthiea brachypodium	Poaceae	Pooideae	-	Duthieeae	-	-	Transcriptome	KZ10	FDS	This study	yes	yes	yes	no
Elymus ciliaris	Poaceae	Pooideae	Triticodae	Triticeae	-	-	Transcriptome	Z18033	FDS	This study	yes	yes	yes	no
Elymus dahuricus	Poaceae	Pooideae	Triticodae	Triticeae	-	-	Transcriptome	-	-	NCBI	yes	yes	yes	yes
Elymus hystrix	Poaceae	Pooideae	Triticodae	Triticeae	-	-	Transcriptome	HM2201	FDS	This study	yes	yes	yes	no
Elymus nutans	Poaceae	Pooideae	Triticodae	Triticeae	-	-	Transcriptome	Z16010	FDS	This study	yes	yes	yes	no
Elymus patula	Poaceae	Pooideae	Triticodae	Triticeae	-	-	Transcriptome	Z18054	FDS	This study	yes	yes	yes	no
Elymus repens	Poaceae	Pooideae	Triticodae	Triticeae	-	-	Transcriptome	HM2202	FDS	Huang et al. (a)	yes	yes	yes	yes
Eremopyrum orientale	Poaceae	Pooideae	Triticodae	Triticeae	-	-	Transcriptome	KZ05	FDS	Huang et al. (a)	yes	yes	yes	no
Eremopyrum triticeum	Poaceae	Pooideae	Triticodae	Triticeae	-	-	Transcriptome	KZ04	FDS	Huang et al. (a)	yes	yes	yes	yes
Festuca arctica	Poaceae	Pooideae	Poodae	Poeae	Loliodinae	Loliinae	Transcriptome	Z16020	FDS	Huang et al. (a)	yes	yes	yes	no
Festuca arundinacea	Poaceae	Pooideae	Poodae	Poeae	Loliodinae	Loliinae	Transcriptome	HM2133	FDS	Huang et al. (a)	yes	yes	yes	no
Festuca myuros	Poaceae	Pooideae	Poodae	Poeae	Loliodinae	Loliinae	Transcriptome	Z18040	FDS	This study	yes	yes	yes	no
Festuca ovina	Poaceae	Pooideae	Poodae	Poeae	Loliodinae	Loliinae	Transcriptome	Z16031	FDS	Huang et al. (a)	yes	yes	yes	no
Festuca rubra	Poaceae	Pooideae	Poodae	Poeae	Loliodinae	Loliinae	Transcriptome	Z16009	FDS	Huang et al. (a)	yes	yes	yes	no
Festuca sinensis	Poaceae	Pooideae	Poodae	Poeae	Loliodinae	Loliinae	Transcriptome	Z16012	FDS	Huang et al. (a)	yes	yes	yes	no
Gastridium phleoides	Poaceae	Pooideae	Poodae	Poeae	Agrostidodinae	Agrostidinae	Transcriptome	HM2164	FDS	This study	yes	yes	yes	no
Glyceria acutiflora	Poaceae	Pooideae	Melicodae	Meliceae	-	-	Transcriptome	Z18010	FDS	Huang et al. (a)	yes	yes	yes	no
Glyceria maxima	Poaceae	Pooideae	Melicodae	Meliceae	-	-	Transcriptome	Z17018	FDS	Huang et al. (a)	yes	yes	yes	no
Glyceria sp.	Poaceae	Pooideae	Melicodae	Meliceae	-	-	Transcriptome	Z18072	FDS	This study	yes	yes	yes	no
Glyceria sp.	Poaceae	Pooideae	Melicodae	Meliceae	-	-	Transcriptome	HM4019	FDS	This study	yes	yes	yes	no
Helictotrichon tibeticum	Poaceae	Pooideae	Poodae	Poeae	-	Aveninae	Transcriptome	Z18077	FDS	This study	yes	yes	yes	no
Holcus lanatus	Poaceae	Pooideae	Poodae	Poeae	-	Holcinae	Transcriptome	HM2199	FDS	This study	yes	yes	yes	no
Holcus mollis	Poaceae	Pooideae	Poodae	Poeae	-	Holcinae	Transcriptome	K45	FDS	This study	yes	yes	yes	no
Hordeum coeleste	Poaceae	Pooideae	Triticodae	Triticeae	-	-	Transcriptome	Z16007	FDS	Huang et al. (a)	yes	yes	yes	no
Hordeum murinum	Poaceae	Pooideae	Triticodae	Triticeae	-	-	Transcriptome	HM2127	FDS	This study	yes	yes	yes	no
Hordeum vulgare	Poaceae	Pooideae	Triticodae	Triticeae	-	-	Genome	-	-	Phytozome	yes	yes	yes	yes
Jarava ichu	Poaceae	Pooideae	Stipodae	Stipeae	-	-	Transcriptome	UCB09	FDS	This study	yes	yes	yes	no
Jarava plumosa	Poaceae	Pooideae	Stipodae	Stipeae	-	-	Transcriptome	UCB10	FDS	This study	yes	yes	yes	no
Kengyilia hirsuta	Poaceae	Pooideae	Triticodae	Triticeae	-	-	Transcriptome	Z18085	FDS	This study	yes	yes	yes	no
Kengyilia melanthera	Poaceae	Pooideae	Triticodae	Triticeae	-	-	Transcriptome	Z18076	FDS	This study	yes	yes	yes	no
Koeleria glauca	Poaceae	Pooideae	Poodae	Poeae	-	Aveninae	Transcriptome	Z18057	FDS	Huang et al. (a)	yes	yes	yes	no
Koeleria litvinowii	Poaceae	Pooideae	Poodae	Poeae	-	Aveninae	Transcriptome	Z18056	FDS	This study	yes	yes	yes	no
Koeleria macrantha	Poaceae	Pooideae	Poodae	Poeae	-	Aveninae	Transcriptome	Z18031	FDS	Huang et al. (a)	yes	yes	yes	no
Lagurus ovatus	Poaceae	Pooideae	Poodae	Poeae	-	Aveninae	Transcriptome	Z18049	FDS	This study	yes	yes	yes	no
Lamarckia aurea	Poaceae	Pooideae	Poodae	Poeae	Loliodinae	Dactylidinae	Transcriptome	Z18036	FDS	This study	yes	yes	yes	no
Leucopoa olgae	Poaceae	Pooideae	Poodae	Poeae	Loliodinae	Loliinae	Transcriptome	17CS90	FDS	This study	yes	yes	yes	no
Leymus arenarius	Poaceae	Pooideae	Triticodae	Triticeae	-	-	Transcriptome	Z18048	FDS	This study	yes	yes	yes	no
Leymus chinensis	Poaceae	Pooideae	Triticodae	Triticeae	-	-	Transcriptome	Z18041	FDS	This study	yes	yes	yes	no
Leymus secalinus	Poaceae	Pooideae	Triticodae	Triticeae	-	-	Transcriptome	Z18070	FDS	This study	yes	yes	yes	no
Littledalea przevalskyi	Poaceae	Pooideae	Triticodae	Littledaleeae	-	-	Transcriptome	Z18081	FDS	Huang et al. (a)	yes	yes	yes	no
Littledalea racemosa	Poaceae	Pooideae	Triticodae	Littledaleeae	-	-	Transcriptome	Z16032	FDS	This study	yes	yes	yes	no
Lolium multiflorum	Poaceae	Pooideae	Poodae	Poeae	Loliodinae	Loliinae	Transcriptome	HM2042	FDS	Huang et al. (a)	yes	yes	yes	no
Lolium perenne	Poaceae	Pooideae	Poodae	Poeae	Loliodinae	Loliinae	Transcriptome	HM2131	FDS	Huang et al. (a)	yes	yes	yes	no
Lolium sp.	Poaceae	Pooideae	Poodae	Poeae	Loliodinae	Loliinae	Transcriptome	HM4069	FDS	This study	yes	yes	yes	no
Lygeum spartum	Poaceae	Pooideae	Nardodae	Lygeeae	-	-	Transcriptome	K09	FDS	Huang et al. (a)	yes	yes	yes	no
Melica onoei	Poaceae	Pooideae	Melicodae	Meliceae	-	-	Transcriptome	Z17009	FDS	Huang et al. (a)	yes	yes	yes	no
Melica transsilvanica	Poaceae	Pooideae	Melicodae	Meliceae	-	-	Transcriptome	Z17015	FDS	Huang et al. (a)	yes	yes	yes	no
Milium effusum	Poaceae	Pooideae	Poodae	Poeae	Poodinae	Miliinae	Transcriptome	Z18028	FDS	This study	yes	yes	yes	no
Nardus stricta	Poaceae	Pooideae	Nardodae	Nardeae	-	-	Transcriptome	K16	FDS	Huang et al. (a)	yes	yes	yes	no
Nassella cernua	Poaceae	Pooideae	Stipodae	Stipeae	-	-	Transcriptome	K50	FDS	This study	yes	yes	yes	no
Nassella pulchra	Poaceae	Pooideae	Stipodae	Stipeae	-	-	Transcriptome	HM2706	FDS	This study	yes	yes	yes	no
Nassella tenuissima	Poaceae	Pooideae	Stipodae	Stipeae	-	-	Transcriptome	HM2592	FDS	This study	yes	yes	yes	no
Neomolinia japonica	Poaceae	Pooideae	-	Diarrheneae	-	-	Transcriptome	Z17008	FDS	This study	yes	yes	yes	no
Neomolinia mandshurica	Poaceae	Pooideae	-	Diarrheneae	-	-	Transcriptome	HM3566	FDS	This study	yes	yes	yes	no
Oloptum miliaceum	Poaceae	Pooideae	Stipodae	Stipeae	-	-	Transcriptome	HM2141	FDS	This study	yes	yes	yes	no
Orthoraphium roylei	Poaceae	Pooideae	Stipodae	Stipeae	-	-	Transcriptome	Z18118	FDS	This study	yes	yes	yes	no
Parapholis strigosa	Poaceae	Pooideae	Poodae	Poeae	Loliodinae	Parapholiinae	Transcriptome	K08	FDS	This study	yes	yes	yes	no
Patis coreana	Poaceae	Pooideae	Stipodae	Stipeae	-	-	Transcriptome	ZY048	FDS	This study	yes	yes	yes	no
Phaenosperma globosum	Poaceae	Pooideae	-	Phaenospermateae	-	-	Transcriptome	Z17014	FDS	This study	yes	yes	yes	no
Phalaris aquatica	Poaceae	Pooideae	Poodae	Poeae	-	Phalaridinae	Transcriptome	HM2173	FDS	This study	yes	yes	yes	no
Phalaris arundinacea	Poaceae	Pooideae	Poodae	Poeae	-	Phalaridinae	Transcriptome	HM2190	FDS	This study	yes	yes	yes	no
Phalaris minor	Poaceae	Pooideae	Poodae	Poeae	-	Phalaridinae	Transcriptome	HM2171	FDS	This study	yes	yes	yes	no
Phleum paniculatum	Poaceae	Pooideae	Poodae	Poeae	Poodinae	Phleinae	Transcriptome	Z18038	FDS	Huang et al. (a)	yes	yes	yes	no
Phleum pratense	Poaceae	Pooideae	Poodae	Poeae	Poodinae	Phleinae	Transcriptome	Colu6075	FDS	This study	yes	yes	yes	no
Phleum sp.	Poaceae	Pooideae	Poodae	Poeae	Poodinae	Phleinae	Transcriptome	HM2188	FDS	Huang et al. (a)	yes	yes	yes	no
Piptatherum munroi	Poaceae	Pooideae	Stipodae	Stipeae	-	-	Transcriptome	Z17019	FDS	This study	yes	yes	yes	no
Piptochaetium fimbriatum	Poaceae	Pooideae	Stipodae	Stipeae	-	-	Transcriptome	K18	FDS	This study	yes	yes	yes	no
Poa annua	Poaceae	Pooideae	Poodae	Poeae	Poodinae	Poinae	Transcriptome	Z17034	FDS	Huang et al. (a)	yes	yes	yes	no
Poa attenuata	Poaceae	Pooideae	Poodae	Poeae	Poodinae	Poinae	Transcriptome	Z16037	FDS	Huang et al. (a)	yes	yes	yes	no
Poa colensoi	Poaceae	Pooideae	Poodae	Poeae	Poodinae	Poinae	Transcriptome	UCB12	FDS	Huang et al. (a)	yes	yes	yes	no
Poa sp.	Poaceae	Pooideae	Poodae	Poeae	Poodinae	Poinae	Transcriptome	HM4029	FDS	This study	yes	yes	yes	no
Poa szechuensis	Poaceae	Pooideae	Poodae	Poeae	Poodinae	Poinae	Transcriptome	Z16018	FDS	Huang et al. (a)	yes	yes	yes	no
Polypogon fugax	Poaceae	Pooideae	Poodae	Poeae	Agrostidodinae	Agrostidinae	Transcriptome	Z18005	FDS	Huang et al. (a)	yes	yes	yes	no
Psammochloa villosa	Poaceae	Pooideae	Stipodae	Stipeae	-	-	Transcriptome	Z18071	FDS	This study	yes	yes	yes	no
Psathyrostachys huashanica	Poaceae	Pooideae	Triticodae	Triticeae	-	-	Transcriptome	Z17016	FDS	Huang et al. (a)	yes	yes	yes	no
Pseudoroegneria cognata	Poaceae	Pooideae	Triticodae	Triticeae	-	-	Transcriptome	17CS61	FDS	This study	yes	yes	yes	no
Ptilagrostis concinna	Poaceae	Pooideae	Stipodae	Stipeae	-	-	Transcriptome	Z16034	FDS	Huang et al. (a)	yes	yes	yes	no
Puccinellia chinampoensis	Poaceae	Pooideae	Poodae	Poeae	-	Coleanthinae	Transcriptome	Z18030	FDS	This study	yes	yes	yes	no
Puccinellia himalaica	Poaceae	Pooideae	Poodae	Poeae	-	Coleanthinae	Transcriptome	ZS2185	FDS	This study	yes	yes	yes	no
Puccinellia multiflora	Poaceae	Pooideae	Poodae	Poeae	-	Coleanthinae	Transcriptome	ZS2186	FDS	This study	yes	yes	yes	no
Schizachne purpurascens	Poaceae	Pooideae	Melicodae	Meliceae	-	-	Transcriptome	K36	FDS	This study	yes	yes	yes	no
Secale cereale	Poaceae	Pooideae	Triticodae	Triticeae	-	-	Transcriptome	Z17037	FDS	Huang et al. (a)	yes	yes	yes	yes
Sesleria albicans	Poaceae	Pooideae	Poodae	Poeae	-	Sesleriinae	Transcriptome	Z18051	FDS	This study	yes	yes	yes	no
Sesleria autumnalis	Poaceae	Pooideae	Poodae	Poeae	-	Sesleriinae	Transcriptome	HM2610	FDS	This study	yes	yes	yes	no
Sesleria caerulea	Poaceae	Pooideae	Poodae	Poeae	-	Sesleriinae	Transcriptome	HM3562	FDS	This study	yes	yes	yes	no
Sinochasea trigyna	Poaceae	Pooideae	-	Duthieeae	-	-	Transcriptome	Z18073	FDS	This study	yes	yes	yes	no
Sphenopholis obtusata	Poaceae	Pooideae	Poodae	Poeae	-	Aveninae	Transcriptome	5RNA	FDS	This study	yes	yes	yes	no
Stipa aliena	Poaceae	Pooideae	Stipodae	Stipeae	-	-	Transcriptome	Z16017	FDS	Huang et al. (a)	yes	yes	yes	no
Stipa capillacea	Poaceae	Pooideae	Stipodae	Stipeae	-	-	Transcriptome	ZS2211	FDS	This study	yes	yes	yes	no
Stipa capillata	Poaceae	Pooideae	Stipodae	Stipeae	-	-	Transcriptome	ZS68	FDS	This study	yes	yes	yes	no
Taeniatherum caput-medusae	Poaceae	Pooideae	Triticodae	Triticeae	-	-	Transcriptome	-	-	NCBI	yes	yes	yes	yes
Thinopyrum elongatum	Poaceae	Pooideae	Triticodae	Triticeae	-	-	Genome	-	-	Wang et al. (2020)	-	-	-	yes
Torreyochloa pallida	Poaceae	Pooideae	Poodae	Poeae	-	Torreyochloinae	Transcriptome	Colu6077	FDS	This study	yes	yes	yes	no
Trisetum bifidum	Poaceae	Pooideae	Poodae	Poeae	-	Aveninae	Transcriptome	Z18020	FDS	This study	yes	yes	yes	no
Trisetum spicatum	Poaceae	Pooideae	Poodae	Poeae	-	Aveninae	Transcriptome	Z16039	FDS	This study	yes	yes	yes	no
Triticum aestivum	Poaceae	Pooideae	Triticodae	Triticeae	-	-	Genome	-	-	Ensembl	yes	yes	yes	yes
Triticum dicoccoides	Poaceae	Pooideae	Triticodae	Triticeae	-	-	Genome	-	-	Ensembl	yes	yes	yes	yes
Triticum sp.	Poaceae	Pooideae	Triticodae	Triticeae	-	-	Transcriptome	HM2195	FDS	Huang et al. (a)	yes	yes	yes	no
Triticum urartu	Poaceae	Pooideae	Triticodae	Triticeae	-	-	Genome	-	-	Ensembl	yes	yes	yes	yes
Chusquea liebmannii	Poaceae	Bambusoideae	-	Bambuseae	-	Chusqueinae	Transcriptome	HM2601	FDS	Huang et al. (a)	no	yes	no	no
Chusquea simpliciflora	Poaceae	Bambusoideae	-	Bambuseae	-	Chusqueinae	Transcriptome	HM2604	FDS	Huang et al. (a)	no	yes	no	no
Guadua chacoensis	Poaceae	Bambusoideae	-	Bambuseae	-	Guaduinae	Transcriptome	HM3874	FDS	Huang et al. (a)	no	yes	no	no
Phyllostachys heterocycla	Poaceae	Bambusoideae	-	Arundinarieae	-	Arundinariinae	Genome	-	-	Peng et al. (2013)	yes	yes	yes	no
Raddia brasiliensis	Poaceae	Bambusoideae	-	Olyreae	-	Olyrinae	Transcriptome	HM2602	FDS	Huang et al. (a)	no	yes	no	no
Ellisochloa papposa	Poaceae	Chloridoideae	-	Centropodieae	-	-	Transcriptome	Colu5578	FDS	Huang et al. (a)	no	yes	no	no
Eragrostis nigra	Poaceae	Chloridoideae	-	Eragrostideae	-	Eragrostidinae	Transcriptome	Z16046	FDS	Huang et al. (a)	no	yes	no	no
Neyraudia reynaudiana	Poaceae	Chloridoideae	-	Triraphideae	-	-	Transcriptome	Z18115	FDS	Huang et al. (a)	no	yes	no	no
Ehrharta erecta	Poaceae	Oryzoideae	-	Ehrharteae	-	-	Transcriptome	HM2130	FDS	Huang et al. (a)	no	yes	no	no
Hygroryza aristata	Poaceae	Oryzoideae	-	Oryzeae	-	Zizaniinae	Transcriptome	HM3839	FDS	Huang et al. (a)	no	yes	no	no
Leersia japonica	Poaceae	Oryzoideae	-	Oryzeae	-	Oryzinae	Transcriptome	ZY049	FDS	Huang et al. (a)	no	yes	no	no
Microlaena avenacea	Poaceae	Oryzoideae	-	Ehrharteae	-	-	Transcriptome	UCB14	FDS	Huang et al. (a)	no	yes	no	no
Oryza sativa	Poaceae	Oryzoideae	-	Oryzeae	-	Oryzinae	Genome	-	-	Phytozome	yes	yes	yes	no
Chasmanthium latifolium	Poaceae	Panicoideae	-	Chasmanthieae	-	-	Transcriptome	HM2605	FDS	Huang et al. (a)	no	yes	no	no
Setaria italica	Poaceae	Panicoideae	Panicodae	Paniceae	-	Cenchrinae	Genome	-	-	Phytozome	no	yes	yes	no
Sorghum bicolor	Poaceae	Panicoideae	Andropogonodae	Andropogoneae	-	Saccharinae	Genome	-	-	Phytozome	no	yes	yes	no
Zea mays	Poaceae	Panicoideae	Andropogonodae	Andropogoneae	-	Tripsacinae	Genome	-	-	Phytozome	no	no	yes	no
Acorus tatarinowii	Acoraceae	-	-	-	-	-	Transcriptome	XYZ121	FDS	unpublished	no	yes	no	no
Agave salmiana	Asparagaceae	-	-	-	-	-	Transcriptome	-	-	NCBI	no	yes	no	no
Alisma plantago-aquatica	Alismataceae	-	-	-	-	-	Transcriptome	-	FDS	Zeng et al. (2014)	no	yes	no	no
Ananas comosus	Bromeliaceae	-	-	-	-	-	Genome	-	-	Phytozome	no	yes	yes	no
Anthurium andraeanum	Araceae	-	-	-	-	-	Transcriptome	-	-	NCBI	no	yes	no	no
Calamus simplicifolius	Arecaceae	-	-	-	-	-	Transcriptome	-	-	NCBI	no	yes	no	no
Cocos nucifera	Arecaceae	-	-	-	-	-	Transcriptome	-	-	NCBI	no	yes	no	no
Costus pictus	Costaceae	-	-	-	-	-	Transcriptome	-	-	NCBI	no	yes	no	no
Elaeis guineensis	Arecaceae	-	-	-	-	-	Genome	-	-	CoGe	no	yes	yes	no
Elegia fenestrata	Restionaceae	-	-	-	-	-	Transcriptome	-	-	NCBI	no	yes	no	no
Flagellaria indica	Flagellariaceae	-	-	-	-	-	Transcriptome	Z17036	FDS	Huang et al. (a)	no	yes	no	no
Joinvillea ascendens	Joinvilleaceae	-	-	-	-	-	Transcriptome	-	-	1KP	no	yes	no	no
Musa acuminata	Musaceae	-	-	-	-	-	Genome	-	-	Phytozome	no	no	yes	no
Sagittaria trifolia	Alismataceae	-	-	-	-	-	Transcriptome	XYZ095	FDS	unpublished	no	yes	no	no
Spathiphyllum kochii	Araceae	-	-	-	-	-	Transcriptome	-	-	NCBI	no	yes	no	no
Typha orientalis	Typhaceae	-	-	-	-	-	Transcriptome	XYZ110	FDS	unpublished	no	yes	no	no
Yucca aloifolia	Asparagaceae	-	-	-	-	-	Transcriptome	-	-	NCBI	no	yes	no	no
Zingiber officinale	Zingiberaceae	-	-	-	-	-	Transcriptome	XYZ118	FDS	unpublished	no	yes	no	no
References										(a) Weichen Huang, Lin Zhang, J. Travis Columbus, Yi Hu, Yiyong Zhao, Lin Tang, Zhenhua Guo, Wenli Chen, Michael McKain, Madelaine Bartlett, Chien-Hsun Huang, De-Zhu Li, Song Ge, Elizabeth A. Kellogg, Hong Ma A Well-supported Nuclear Phylogeny of Poaceae and Implications for the Evolution of C4 Photosynthesis (accepted, Molecular Plant).	Note：Huang et al. (a) and this study are from the same project in our lab. Hence, we list all the accession number in the Table S3.
Zeng, Liping, Zhang, Qiang, Sun, Renran, Kong, Hongzhi, Zhang, Ning, and Ma, Hong (2014). Resolution of deep angiosperm phylogeny using conserved nuclear genes and estimates of early divergence times. Nature Communications 5:4956.
Peng, Zhenhua, Lu, Ying, Li, Lubin, Zhao, Qiang, Feng, Qi, Gao, Zhimin, Lu, Hengyun, Hu, Tao, Yao, Na, Liu, Kunyun, et al. (2013). The draft genome of the fast-growing non-timber forest species moso bamboo (Phyllostachys heterocycla). Nature Genetics 45:456.
Wang, H., Sun, S., Ge, W., Zhao, L., Hou, B., Wang, K., Lyu, Z., Chen, L., Xu, S., Guo, J., et al. (2020). Horizontal gene transfer of Fhb7 from fungus underlies Fusarium head blight resistance in wheat. Science 368:eaba5435.

## Sheet: S2
Table S2 Information of taxa sampling at the genus level
Tribe	Subtribe	Total number of genera	Sampling number of genera	Sampling fraction
Poeae	Ventenatinae	6	1	0.166667
Poeae	Sesleriinae	5	1	0.2
Poeae	Cinninae	5	1	0.2
Poeae	Coleanthinae	10	2	0.2
Poeae	Echinopogoninae	5	1	0.2
Poeae	Parapholiinae	8	2	0.25
Poeae	Beckmanniinae	4	1	0.25
Poeae	Airinae	7	2	0.285714
Poeae	Loliinae	9	3	0.333333
Poeae	Alopecurinae	3	1	0.333333
Poeae	Agrostidinae	11	4	0.363636
Poeae	Aveninae	18	7	0.388889
Poeae	Holcinae	2	1	0.5
Poeae	Brizinae	2	1	0.5
Poeae	Torreyochloinae	2	1	0.5
Poeae	Cynosurinae	1	1	1
Poeae	Dactylidinae	2	2	1
Poeae	Aristaveninae	1	1	1
Poeae	Phleinae	1	1	1
Poeae	Poinae	1	1	1
Poeae	Miliinae	1	1	1
Poeae	Calothecinae	1	1	1
Poeae	Anthoxanthinae	1	1	1
Poeae	Phalaridinae	1	1	1
Poeae	Ammochloinae	1	N/A	0
Poeae	Scolochloinae	2	N/A	0
Duthieeae		8	2	0.25
Stipeae		28	13	0.428571
Meliceae		7	3	0.428571
Triticeae		27	13	0.481481
Bromeae		1	1	1
Littledaleeae		1	1	1
Brachypodieae		1	1	1
Diarrheneae		2	2	1
Ampelodesmeae		1	1	1
Brylkinieae		1	1	1
Phaenospermateae		1	1	1
Lygeeae		1	1	1
Nardeae		1	1	1
Brachyelytreae		1	1	1

## Sheet: S3
Table S3 Information of newly generated transcriptomes in this study
Species	Numbers of unigene	Contig N50	Average unigene length	Median unigene length	Percent GC (%)	Accession (NCBI)	Bioproject accession (NCBI)	Accession (NGDC)	Bioproject accession (NGDC)
Achnatherum chingii	51211	1014	805	567	51.48	SRR16234968	PRJNA756291	SAMC478980	PRJCA006886
Achnatherum hymenoides	60834	912	753	564	52.25	SRR16483049	PRJNA768260	SAMC556074	PRJCA007804
Achnatherum inebrians	48132	1041	828	609	53.18	SRR16483096	PRJNA768260	SAMC556123	PRJCA007804
Achnatherum pekinense	52049	996	780	534	52.38	SRR16483088	PRJNA768260	SAMC556131	PRJCA007804
Achnatherum sibiricum	44044	1071	832	576	49.39	SRR16234948	PRJNA756291	SAMC478998	PRJCA006886
Aegilops geniculata	42954	873	720	537	49.03	SRR16234981	PRJNA756291	SAMC478968	PRJCA006886
Agropyron cristatum	68834	960	765	540	53.76	SRR16483105	PRJNA768260	SAMC556115	PRJCA007804
Agropyron mongolicum	66862	1011	795	573	54.26	SRR16483034	PRJNA768260	SAMC556114	PRJCA007804
Agrostis hookeriana	61488	984	779	546	51.88	SRR16234967	PRJNA756291	SAMC478981	PRJCA006886
Agrostis nervosa	69743	867	712	525	53.33	SRR16234962	PRJNA756291	SAMC478985	PRJCA006886
Agrostis sinorupestris	81878	894	734	549	53	SRR16483117	PRJNA768260	SAMC556090	PRJCA007804
Aira caryophyllea	73613	981	776	564	53.89	SRR16483062	PRJNA768260	SAMC556062	PRJCA007804
Aira praecox	36537	855	713	546	50.99	SRR16483063	PRJNA768260	SAMC556061	PRJCA007804
Alopecurus aequalis	78503	897	725	510	53.38	SRR16483115	PRJNA768260	SAMC556092	PRJCA007804
Alopecurus japonicus	66523	1053	821	603	54.03	SRR16483042	PRJNA768260	SAMC556036	PRJCA007804
Ampelodesmos mauritanica	72461	1077	838	612	52.29	SRR16234937	PRJNA756291	SAMC478964	PRJCA006886
Anemanthele lessoniana	62989	861	712	531	54.08	SRR16483074	PRJNA768260	SAMC556051	PRJCA007804
Anthoxanthum glabrum	74626	996	793	588	53.91	SRR16483107	PRJNA768260	SAMC556099	PRJCA007804
Anthoxanthum occidentale	72483	798	678	501	53.86	SRR16483069	PRJNA768260	SAMC556056	PRJCA007804
Anthoxanthum odoratum	72508	981	779	568	52.79	SRR16483079	PRJNA768260	SAMC556047	PRJCA007804
Apera interrupta	51128	939	755	552	53.55	SRR16483059	PRJNA768260	SAMC556065	PRJCA007804
Arrhenatherum elatius	66066	957	767	558	54.01	SRR16483040	PRJNA768260	SAMC556107	PRJCA007804
Avena barbata	74803	936	751	540	53.04	SRR16483020	PRJNA768260	SAMC556038	PRJCA007804
Avena sativa	88757	903	737	552	53.55	SRR16483025	PRJNA768260	SAMC556083	PRJCA007804
Avenella flexuosa	55486	894	731	543	49.81	SRR16483055	PRJNA768260	SAMC556069	PRJCA007804
Avenula pubescens	53342	996	784	570	53.3	SRR16709589	PRJNA768260	SAMC556111	PRJCA007804
Beckmannia syzigachne	79988	984	780	564	53.54	SRR16483031	PRJNA768260	SAMC556037	PRJCA007804
Brachyelytrum japonicum	168364	567	558	420	52.3	SRR16234946	PRJNA756291	SAMC479000	PRJCA006886
Brachypodium pinnatum	51344	798	680	522	49.08	SRR16483058	PRJNA768260	SAMC556066	PRJCA007804
Brachypodium sylvaticum	55481	1002	799	606	53.16	SRR16483113	PRJNA768260	SAMC556094	PRJCA007804
Briza maxima	51049	1185	899	642	53.5	SRR16483073	PRJNA768260	SAMC556052	PRJCA007804
Briza media	59999	930	743	540	54.12	SRR16483111	PRJNA768260	SAMC556096	PRJCA007804
Bromus carinatus	77157	987	788	594	53.93	SRR16234939	PRJNA756291	SAMC478954	PRJCA006886
Bromus madritensis	94585	876	715	510	53.52	SRR16483048	PRJNA768260	SAMC556078	PRJCA007804
Bromus remotiflorus	68988	987	778	552	53.74	SRR16483095	PRJNA768260	SAMC556124	PRJCA007804
Bromus tectorum	76018	996	769	513	52.3	SRR16483022	PRJNA768260	SAMC556086	PRJCA007804
Brylkinia caudata	66939	1014	809	606	53	SRR16483108	PRJNA768260	SAMC556098	PRJCA007804
Calamagrostis brachytricha	104148	915	741	552	52.33	SRR16234938	PRJNA756291	SAMC478963	PRJCA006886
Calamagrostis flavens	115168	939	763	564	48.69	SRR16234973	PRJNA756291	SAMC478975	PRJCA006886
Calamagrostis kokonorica	62615	1008	794	588	52.88	SRR16234969	PRJNA756291	SAMC478979	PRJCA006886
Calamagrostis pseudophragmites	71038	1053	826	618	52.6	SRR16234941	PRJNA756291	SAMC478962	PRJCA006886
Catabrosa aquatica	66987	933	757	552	52.72	SRR16483021	PRJNA768260	SAMC556087	PRJCA007804
Catapodium marinum	41930	771	666	519	49.6	SRR16483065	PRJNA768260	SAMC556060	PRJCA007804
Catapodium rigidum	37451	774	671	516	49.89	SRR16483061	PRJNA768260	SAMC556063	PRJCA007804
Chascolytrum subaristatum	51743	984	785	594	53.42	SRR16483029	PRJNA768260	SAMC556079	PRJCA007804
Chasmanthium latifolium	48725	1056	836	612	52.08	SRR16092821	PRJNA756291	SAMC488950	PRJCA006886
Chusquea liebmannii	51505	1200	924	687	51.18	SRR16188706	PRJNA756291	SAMC488867	PRJCA006886
Chusquea simpliciflora	62219	966	760	561	52.31	SRR16188704	PRJNA756291	SAMC488870	PRJCA006886
Cinna arundinacea	72220	945	753	549	53.48	SRR16483052	PRJNA768260	SAMC556071	PRJCA007804
Cinna latifolia	66866	960	772	564	49.5	SRR16483051	PRJNA768260	SAMC556072	PRJCA007804
Cynosurus cristatus	32972	825	692	534	49.94	SRR16234984	PRJNA756291	SAMC478965	PRJCA006886
Cynosurus echinatus	46598	936	746	546	53.14	SRR16234954	PRJNA756291	SAMC478957	PRJCA006886
Dactylis glomerata	80276	723	639	468	52.86	SRR16234943	PRJNA756291	SAMC478960	PRJCA006886
Dasypyrum villosum	38530	933	750	570	54.84	SRR16483033	PRJNA768260	SAMC556075	PRJCA007804
Deschampsia cespitosa	61642	1035	818	606	53.89	SRR16483023	PRJNA768260	SAMC556085	PRJCA007804
Deschampsia littoralis	58096	1026	814	594	52.89	SRR16483119	PRJNA768260	SAMC556088	PRJCA007804
Deschampsia sp.	56463	876	721	543	52.87	SRR16483030	PRJNA768260	SAMC556077	PRJCA007804
Diarrhena obovata	94867	798	681	513	52.6	SRR16483072	PRJNA768260	SAMC556053	PRJCA007804
Dichelachne crinita	93234	915	746	573	53.41	SRR16483028	PRJNA768260	SAMC556080	PRJCA007804
Duthiea brachypodium	34337	1059	826	597	49.43	SRR16483032	PRJNA768260	SAMC556076	PRJCA007804
Ehrharta erecta	46867	978	776	561	52.72	SRR16192103	PRJNA756291	SAMC488905	PRJCA006886
Ellisochloa papposa	219633	996	807	621	52.84	SRR16483755	PRJNA756291	SAMC488926	PRJCA006886
Elymus ciliaris	76098	969	770	561	54.21	SRR16483045	PRJNA768260	SAMC556103	PRJCA007804
Elymus hystrix	130995	684	617	450	54.61	SRR16483080	PRJNA768260	SAMC556046	PRJCA007804
Elymus nutans	81097	900	736	549	52.59	SRR16483024	PRJNA768260	SAMC556084	PRJCA007804
Elymus patula	111760	891	723	534	54.55	SRR16483036	PRJNA768260	SAMC556112	PRJCA007804
Elymus repens	85015	771	666	507	53.71	SRR16234942	PRJNA756291	SAMC478961	PRJCA006886
Eragrostis nigra	69574	714	638	519	53.63	SRR16299787	PRJNA756291	SAMC489007	PRJCA006886
Eremopyrum orientale	21363	657	600	483	51.35	SRR16234979	PRJNA756291	SAMC478970	PRJCA006886
Eremopyrum triticeum	31341	651	596	486	49.96	SRR16234980	PRJNA756291	SAMC478969	PRJCA006886
Festuca arctica	134647	807	683	516	53.24	SRR16234970	PRJNA756291	SAMC478978	PRJCA006886
Festuca arundinacea	117210	813	686	513	53.67	SRR16234965	PRJNA756291	SAMC478956	PRJCA006886
Festuca myuros	87131	870	719	570	55.04	SRR16483043	PRJNA768260	SAMC556105	PRJCA007804
Festuca ovina	55949	972	768	543	52.41	SRR16234966	PRJNA756291	SAMC478982	PRJCA006886
Festuca rubra	140329	774	662	495	52.91	SRR16234975	PRJNA756291	SAMC478973	PRJCA006886
Festuca sinensis	77034	966	769	549	52.56	SRR16234974	PRJNA756291	SAMC478974	PRJCA006886
Flagellaria indica	38569	1161	885	627	49.63	SRR16092806	PRJNA756291	SAMC488897	PRJCA006886
Gastridium phleoides	113872	699	626	474	54.14	SRR16483085	PRJNA768260	SAMC556041	PRJCA007804
Glyceria acutiflora	45729	1164	870	600	52.79	SRR16234953	PRJNA756291	SAMC478993	PRJCA006886
Glyceria maxima	54075	942	757	537	52.22	SRR16234958	PRJNA756291	SAMC478989	PRJCA006886
Glyceria sp.	33385	1098	860	648	51.98	SRR16483102	PRJNA768260	SAMC556118	PRJCA007804
Glyceria sp.	72388	933	761	564	52.61	SRR16483102	PRJNA768260	SAMC556118	PRJCA007804
Guadua chacoensis	362065	594	569	438	51.28	SRR16299738	PRJNA756291	SAMC488874	PRJCA006886
Helictotrichon tibeticum	58288	939	753	522	49.27	SRR16483099	PRJNA768260	SAMC556121	PRJCA007804
Holcus lanatus	71787	930	741	531	50.3	SRR16483081	PRJNA768260	SAMC556045	PRJCA007804
Holcus mollis	47334	855	716	531	48.6	SRR16483054	PRJNA768260	SAMC556070	PRJCA007804
Hordeum coeleste	37038	1188	908	651	52.85	SRR16234977	PRJNA756291	SAMC478972	PRJCA006886
Hordeum murinum	40362	942	758	546	53.16	SRR16483109	PRJNA768260	SAMC556039	PRJCA007804
Hygroryza aristata	46872	1239	945	711	52	SRR16192102	PRJNA756291	SAMC488906	PRJCA006886
Jarava ichu	177034	654	609	450	56.39	SRR16483027	PRJNA768260	SAMC556081	PRJCA007804
Jarava plumosa	69672	723	641	477	54.4	SRR16483026	PRJNA768260	SAMC556082	PRJCA007804
Kengyilia hirsuta	80220	951	762	573	52.87	SRR16483097	PRJNA768260	SAMC556122	PRJCA007804
Kengyilia melanthera	82804	852	709	525	51.47	SRR16483100	PRJNA768260	SAMC556120	PRJCA007804
Koeleria glauca	78823	666	608	474	54.92	SRR16234949	PRJNA756291	SAMC478997	PRJCA006886
Koeleria litvinowii	87099	951	756	564	54.32	SRR16483035	PRJNA768260	SAMC556113	PRJCA007804
Koeleria macrantha	65669	993	778	561	53.7	SRR16234952	PRJNA756291	SAMC478994	PRJCA006886
Lagurus ovatus	98343	828	694	507	54.47	SRR16483038	PRJNA768260	SAMC556109	PRJCA007804
Lamarckia aurea	55995	1026	803	567	53.95	SRR16483044	PRJNA768260	SAMC556104	PRJCA007804
Leersia japonica	58223	1047	831	594	50.95	SRR16192098	PRJNA756291	SAMC488909	PRJCA006886
Leucopoa olgae	75140	867	716	540	53.84	SRR16483086	PRJNA768260	SAMC556032	PRJCA007804
Leymus arenarius	89176	798	681	516	54.3	SRR16483039	PRJNA768260	SAMC556108	PRJCA007804
Leymus chinensis	78442	780	668	504	54.42	SRR16483041	PRJNA768260	SAMC556106	PRJCA007804
Leymus secalinus	80539	930	750	546	53.89	SRR16483104	PRJNA768260	SAMC556116	PRJCA007804
Littledalea przevalskyi	66048	936	754	540	50.98	SRR16234947	PRJNA756291	SAMC478999	PRJCA006886
Littledalea racemosa	71508	756	662	492	52.34	SRR16483118	PRJNA768260	SAMC556089	PRJCA007804
Lolium multiflorum	66573	879	721	546	54.92	SRR16234940	PRJNA756291	SAMC478953	PRJCA006886
Lolium perenne	129597	714	632	498	54.79	SRR16234976	PRJNA756291	SAMC478955	PRJCA006886
Lolium sp.	68550	876	719	531	53.98	SRR16483066	PRJNA768260	SAMC556059	PRJCA007804
Lygeum spartum	46945	660	605	474	48.76	SRR16234983	PRJNA756291	SAMC478966	PRJCA006886
Melica onoei	55936	957	761	558	53.19	SRR16234961	PRJNA756291	SAMC478986	PRJCA006886
Melica transsilvanica	103214	819	690	495	52.62	SRR16234960	PRJNA756291	SAMC478987	PRJCA006886
Microlaena avenacea	64380	1140	888	672	51.97	SRR16192099	PRJNA756291	SAMC488907	PRJCA006886
Milium effusum	86200	933	749	534	54.14	SRR16483047	PRJNA768260	SAMC556101	PRJCA007804
Nardus stricta	90150	729	647	483	54.19	SRR16234982	PRJNA756291	SAMC478967	PRJCA006886
Nassella cernua	43081	792	683	528	48.4	SRR16483050	PRJNA768260	SAMC556073	PRJCA007804
Nassella pulchra	72431	852	720	549	54.2	SRR16483076	PRJNA768260	SAMC556050	PRJCA007804
Nassella tenuissima	49349	882	723	549	52.31	SRR16483078	PRJNA768260	SAMC556048	PRJCA007804
Neomolinia japonica	97473	906	732	543	53.26	SRR16483114	PRJNA768260	SAMC556093	PRJCA007804
Neomolinia mandshurica	124801	690	624	474	54.03	SRR16483070	PRJNA768260	SAMC556055	PRJCA007804
Neyraudia reynaudiana	51130	978	773	582	52.82	SRR16622088	PRJNA756291	SAMC489033	PRJCA006886
Oloptum miliaceum	77323	798	675	513	53.9	SRR16483098	PRJNA768260	SAMC488898	PRJCA006886
Orthoraphium roylei	46601	945	762	570	52.89	SRR16483094	PRJNA768260	SAMC556125	PRJCA007804
Parapholis strigosa	36813	990	790	585	48.72	SRR16483060	PRJNA768260	SAMC556064	PRJCA007804
Patis coreana	60136	1101	841	591	51.76	SRR16483089	PRJNA768260	SAMC556130	PRJCA007804
Phaenosperma globosum	44213	1104	843	582	52.25	SRR16483112	PRJNA768260	SAMC556095	PRJCA007804
Phalaris aquatica	90174	1005	795	588	53.92	SRR16483083	PRJNA768260	SAMC556043	PRJCA007804
Phalaris arundinacea	130386	783	671	501	54.63	SRR16483082	PRJNA768260	SAMC556044	PRJCA007804
Phalaris minor	76386	984	780	558	53.19	SRR16483084	PRJNA768260	SAMC556042	PRJCA007804
Phleum paniculatum	71655	954	762	552	53.42	SRR16234950	PRJNA756291	SAMC478996	PRJCA006886
Phleum pratense	69820	867	722	525	52.78	SRR16483064	PRJNA768260	SAMC556034	PRJCA007804
Phleum sp.	64358	996	787	567	52.46	SRR16234945	PRJNA756291	SAMC478958	PRJCA006886
Piptatherum munroi	43694	1155	891	648	53.47	SRR16483110	PRJNA768260	SAMC556097	PRJCA007804
Piptochaetium fimbriatum	57334	945	760	549	53.11	SRR16483057	PRJNA768260	SAMC556067	PRJCA007804
Poa annua	53956	1056	829	606	53.6	SRR16234957	PRJNA756291	SAMC478990	PRJCA006886
Poa attenuata	53364	1068	829	600	53.57	SRR16234963	PRJNA756291	SAMC478984	PRJCA006886
Poa colensoi	51305	990	785	567	50.62	SRR16234978	PRJNA756291	SAMC478971	PRJCA006886
Poa sp.	76028	891	732	552	53.6	SRR16483067	PRJNA768260	SAMC556058	PRJCA007804
Poa szechuensis	152417	753	656	495	52.38	SRR16234971	PRJNA756291	SAMC478977	PRJCA006886
Polypogon fugax	69600	978	786	588	53.85	SRR16234955	PRJNA756291	SAMC478992	PRJCA006886
Psammochloa villosa	55252	1011	804	606	52.01	SRR16483103	PRJNA768260	SAMC556117	PRJCA007804
Psathyrostachys huashanica	70651	864	708	510	54.24	SRR16234959	PRJNA756291	SAMC478988	PRJCA006886
Pseudoroegneria cognata	82035	828	697	522	54.13	SRR16483087	PRJNA768260	SAMC556031	PRJCA007804
Ptilagrostis concinna	57895	996	788	558	52.6	SRR16234964	PRJNA756291	SAMC478983	PRJCA006886
Puccinellia chinampoensis	53189	1104	856	618	53.95	SRR16483046	PRJNA768260	SAMC556102	PRJCA007804
Puccinellia himalaica	52445	954	763	552	53.83	SRR16483093	PRJNA768260	SAMC556126	PRJCA007804
Puccinellia multiflora	50548	969	780	567	53.36	SRR16483092	PRJNA768260	SAMC556127	PRJCA007804
Raddia brasiliensis	51249	1002	793	576	51.9	SRR16299741	PRJNA756291	SAMC488868	PRJCA006886
Schizachne purpurascens	29395	687	614	495	53.84	SRR16483056	PRJNA768260	SAMC556068	PRJCA007804
Secale cereale	47774	984	778	561	54.17	SRR16234956	PRJNA756291	SAMC478991	PRJCA006886
Sesleria albicans	77238	963	763	564	54.2	SRR16483037	PRJNA768260	SAMC556110	PRJCA007804
Sesleria autumnalis	67502	957	767	567	52.74	SRR16483077	PRJNA768260	SAMC556049	PRJCA007804
Sesleria caerulea	74770	792	675	501	53.51	SRR16483071	PRJNA768260	SAMC556054	PRJCA007804
Sinochasea trigyna	73034	1050	829	597	45.03	SRR16483101	PRJNA768260	SAMC556119	PRJCA007804
Sphenopholis obtusata	44872	951	761	570	53.17	SRR16483075	PRJNA768260	SAMC556033	PRJCA007804
Stipa aliena	55753	1074	837	603	51.43	SRR16234972	PRJNA756291	SAMC478976	PRJCA006886
Stipa capillacea	61783	975	783	579	52.33	SRR16483091	PRJNA768260	SAMC556128	PRJCA007804
Stipa capillata	82550	891	727	537	52.76	SRR16483090	PRJNA768260	SAMC556129	PRJCA007804
Torreyochloa pallida	54597	960	770	555	52.7	SRR16483053	PRJNA768260	SAMC556035	PRJCA007804
Trisetum bifidum	83234	1068	828	603	54.03	SRR16483106	PRJNA768260	SAMC556100	PRJCA007804
Trisetum spicatum	69303	1038	816	600	52.61	SRR16483116	PRJNA768260	SAMC556091	PRJCA007804
Triticum sp.	73969	855	706	537	54.63	SRR16234944	PRJNA756291	SAMC478959	PRJCA006886

## Sheet: S4
Table S4 Fossil calibrations used for divergence time estimation
Number in fig. S13-S15	Fossil name	Age (Million years ago)	Clade	Fossil type	References
1		133.2	crown group monocots	second calibration	Magallón et al., (2015)
2	Cardstonia toldmanii	68	crown group Alismataceae	vegetative	Magallón et al., (2015); Riley & Stockey (2004)
3	Araciphyllites tertiarius	47	stem group Monstereae	leave	Iles et al., (2015); Franzen (2005); Mertz & Renne (2005)
4	Protoyucca shadishii	14.5	stem groupYucca	vegetative plant	Iles et al., (2015); Perkins et al., (1998); Tidwell & Parker (1990)
5	Sabal magothiensis; Palmoxylon cliffwoodensis	83.5	stem group Arecaceae	leave and stem	Magallón et al., (2015); Daghlian (1981)
6	Tripylocarpa aestuaria	63.49	stem group Attaleinae	fruit	Iles et al., (2015); Clyde et al., (2014); Futey et al., (2012)
7	Spirematospermum chandlerae	72.1	stem group Zingiberaceae	seed	Iles et al., (2015); Owens & Sohl (1989); Sohl & Owens (1991); Mitra & Mickle (2007)
8	Typha ochreaceae	65.5	stem group Typhaceae	seed	Knoblock & Mai (1986); Magallón et al., (2015)
9	Restioniidites menglaensis; Restio subverticillatus	65.5	stem group Restionaceae	pollen	Hochuli (1979); Muller (1981); Srivastava (1966); Magallón et al., (2015)
10		98	stem group Poaceae	cuticle and phytolith	Wu et al., (2018)
11		12	crown group Panicoideae	macrofossil	Nambudiri et al., (1978); Whistler et al., (2009)
12		19	crown group Chloridoideae	phytolith	Strömberg (2005); Dugas & Retallack (1993)
13	Changii indicum	66	stem group Oryzoideae/Oryeae	epidermis and phytolith	Prasad et al., (2011); Courtillot & Renne (2003); Iles et al., (2015)
14	Leersia seifhennersdorfensis	30.44	stem group Leersia	inflorescence	Bellon et al., (1998); Iles et al., (2015); Walther (1974); Walther & Kvaček Z. (2007)
15		35	stem group Chusquea	phytolith	Strömberg (2005); Edwards & Smith (2010)
16	Stipa florissanti	34.07	stem group Stipeae	fruit	MacGinite (1953); Evanoff et al., (2001); Iles et al., (2015); Manchester (2001); Minaya et al., (2017)
References
Bellon H, Bůžek Č, Gaudant J, Kvaček Z, Walther H (1998). The Česke Středohoří magmatic complex in Northern Bohemia 40K-40Ar ages for volcanism and biostratigraphy of the Cenozoic freshwater formations. Newsletters on Stratigraphy 36: 77-103.
Clyde WC, Wilf P, Iglesias A, Slingerland RL, Barnum T, Bijl PK, Bralower TJ, Brinkhuis H, Comer EE, Huber BT, Ibañez-Majia M, et al. (2014). New age constraints for the Salamanca Formation and lower Rio Chico Group in western San Jorge Basin, Patagonia, Argentina: implications for K/Pg extinction recovery and land mammal age correlations. Geological Society of America Bulletin 126:289-306.
Courtillot VE, Renne PR (2003). On the ages of flood basalt events. Comptes Rendus Geoscience 335: 113-140.
Daghlian CP (1981). A review of the fossil record of monocotyledons. Botanical Review 47: 517-555.
Dugas DP, Retallack GJ (1993). Middle Miocene Fossil Grasses from Fort Ternan, Kenya. Journal of Paleontology 67:113-128.
Edwards EJ, Smith SA (2010). Phylogenetic analyses reveal the shady history of C4 grasses. Proceedings of the National Academy of Sciences 107:2532.
Evanoff E, McIntosh WC, Murphey PC (2001). Stratigraphic summary and 40Ar/39Ar geochronology of the Florissant Formation, Colorado. In: Evanoff E, Gregory-Wodzicki KM, Johnson KR, eds. Fossil flora and stratigraphy of the Florissant Formation, Colorado. Denver: Proceedings of the Denver Museum of Nature and Science, Series 4, Number 1, 1-16.
Franzen JL (2005). The implications of the numerical dating of the Messel fossil deposit (Eocene, Germany) for mammalian biochronology. Annales de Paléontologie 91: 329-335.
Futey MK, Gandolfo MA, Zamaloa MC, Cúneo R, Cladera G (2012). Arecaceae fossil fruits from the Paleocene of Patagonia, Argentina. Botanical Review 78: 205-234.
Hochuli PA (1979). Ursprung und Verbreitung der Restionaceen. Vierteljahrsschrift der Naturforschenden Gesellschaft in Zürich 124: 109-131.
Iles WJD, Smith SY, Gandolfo MA, Graham SW (2015). Monocot fossils suitable for molecular dating analyses. Botanical Journal of the Linnean Society 178: 346-374.
Knobloch E, Mai D (1986). Monographie der Früchte und Samen in der Kreide von Mitteleuropa. Rozpravy Ústředního Ústavu Geologického 47: 1-219.
MacGinitie HD (1953). Fossil plants of the Florissant Beds, Colorado. Washington, DC: Carniegie Institution of Washington Publication 599.
Magallón S, Gómez-Acevedo S, Sánchez-Reyes LL, Hernández-Hernández T (2015). A metacalibrated time-tree documents the early rise of flowering plant phylogenetic diversity. New Phytologist 207: 437-453.
Manchester SR (2001). Update on the megafossil flora of Florissant, Colorado. Denver Museum of Nature and Science 4: 137-216.
Mertz DE, Renne PR (2005). A numerical age for the Messel fossil deposit (UNESCO World Heritage Site) derived from 40Ar/39Ar dating on a basaltic rock fragment. Courier Forschungsintitut Senckenberg 255: 67-75.
Minaya M, Hackel J, Namaganda M, Brochmann C, Vorontsova MS, Besnard G, Catalán P (2017). Contrasting dispersal histories of broad- and fine-leaved temperate Loliinae grasses: range expansion, founder events, and the roles of distance and barriers. Journal of Biogeography 44:1980-1993.
Mitra M, Mickle JE (2007). Palynological age assessment of localities (Tar Heel Formation) in North Carolina. Journal of the North Carolina Academy of Science 123: 60-64.
Muller J (1981). Fossil pollen records of extant angiosperms. The Botanical Review 47: 1-142.
Nambudiri EMV, Tidwell WD, Smith BN, Hebbert NP (1978). A C4 plant from the Pliocene. Nature 276:816-817.
Owens JP, Sohl NF (1989). Carolina Geological Society field trip guidebook: October 28–29, 1989: Campanian and Maastrichtian depositional systems of the Black Creek Group of the Carolinas. Raleigh, NC: North Carolina Geological Survey.
Perkins ME, Brown FH, Nash WP, Williams SK, McIntosh W (1998). Sequence, age, and source of silicic fallout tuffs in middle to late Miocene basins of the northern Basin and Range province. Geological Society of America Bulletin 110: 344-360.
Prasad V, Strömberg CAE, Leaché AD, Samant B, Patnaik R, Tang L, Mohabey DM, Ge S, Sahni A (2011). Late Cretaceous origin of the rice tribe provides evidence for early diversification in Poaceae. Nature Communications 2:480.
Riley MG, Stockey RA (2004). Cardstonia tolmanii gen. et sp. nov. (Limnochatitaceae) from the Upper Cretaceous of Alberta, Canada. International Journal of Plant Sciences 165:897-916.
Sohl NF, Owens JP (1991). Cretaceous stratigraphy of the Carolina coastal plain. In: Horton JW, Zullo VA, eds. The geology of the Carolinas: Carolina Geological Society, 50th anniversary volume. Knoxville: University of Tennessee Press, 191-220.
Srivastava S (1966). Upper Cretaceous microflora (Maastrichtian) from Scollard, Alberta, Canada. Pollen et Spores 8: 497-552.
Strömberg CAE (2005). Decoupled taxonomic radiation and ecological expansion of open-habitat grasses in the Cenozoic of North America. Proceedings of the National Academy of Sciences of the United States of America 102:11980.
Tidwell WD, Parker LR (1990). Protoyucca shadishii gen. et sp. nov., an arborescent monocotyledon with secondary growth from the middle Miocene of northwestern Nevada, U.S.A. Review of Palaeobotany and Palynology 62: 79-95.
Walther H, Kvaček k Z (2007). Early Oligocene Flora of Seifhennersdorf (Saxony). Acta Musei Nationalis Pragae: Series B–Historia Naturalis 63: 85-174.
Walther H (1974). Ergänzung zur Flora von Seifhennersdorf/ Sachsen. II. Teil. Abhandlungen des Staatlichen Museums für Mineralogie und Geologie zu Dresden 21: 143-185.
Whistler DP, Tedford RH, Takeuchi GT, Wang X, Tseng ZJ, Perkins ME (2009). Revised Miocene biostratigraphy and biochronology of the Dove Spring Formation, Mojave Desert, California. In: Albright LB, ed. Papers on geology, vertebrate paleontology, and biostratigraphy in honor of Michael O. Woodburne. Flagstaff, AZ, Museum of Northern Arizona Bulletin 65, 331-362.
Wu Y, You H, Li X-Q (2018). Dinosaur-associated Poaceae epidermis and phytoliths from the Early Cretaceous of China.National Science Review 5:721-727.

## Sheet: S5
Table S5 Time comparison of nodes with different calibrations and methods
Clade	treePL_Calibration1	treePL_Calibration2	treePL_Calibration3	Beast_Calibration1	Average age of N2-N16	N2	N3	N4	N5	N6	N7	N8	N9	N10	N11	N12	N14	N15	N16
Stem group of Pooideae	68.8 [68.3,69.1]	70.8 [70.3,71.2]	68.8 [68.3,69.1]	85.6 [81.5,89.6]	66.9143	68.4 [68.0,68.8]	68.8 [68.3,69.1]	68.8 [68.3,69.1]	68.7 [68.2,69.1]	68.4 [67.9,68.8]	68.8 [68.3,69.1]	68.8 [68.3,69.1]	68.8 [68.3,69.1]	45.0 [44.9,45.2]	68.8 [68.3,69.1]	68.8 [68.3,69.1]	68.8 [68.3,69.1]	68.8 [68.3,69.1]	67.1 [66.6,67.5]
MRCA of Pooideae	59.0 [58.6,59.4]	60.5 [60.0,60.9]	59.0 [58.6,59.4]	79.3 [75.4,82.6]	57.5929	58.7 [58.3,59.1]	59.0 [58.6,59.4]	59.0 [58.6,59.4]	59.0 [58.5,59.4]	58.7 [58.3,59.1]	59.0 [58.6,59.4]	59.0 [58.6,59.4]	59.0 [58.6,59.4]	41.6 [41.5,41.7]	59.0 [58.6,59.4]	59.0 [58.6,59.4]	59.0 [58.6,59.4]	59.0 [58.6,59.4]	57.3 [56.9,57.8]
Stem group of Duthieeae	48.4 [48.1,48.7]	49.4 [49.2,49.8]	48.4 [48.1,48.7]	70.4 [67.9,73.3]	47.4714	48.2 [47.9,48.5]	48.4 [48.1,48.7]	48.4 [48.1,48.7]	48.4 [48.1,48.7]	48.2 [47.9,48.5]	48.4 [48.1,48.7]	48.4 [48.1,48.7]	48.4 [48.1,48.7]	37.5 [37.4,37.6]	48.4 [48.1,48.7]	48.4 [48.1,48.7]	48.4 [48.1,48.7]	48.4 [48.1,48.7]	46.7 [46.3,47.0]
Stem group of Diarrheneae II +Stipodae	45.5 [45.2,45.8]	46.3 [46.1,46.6]	45.5 [45.2,45.8]	59.2 [49.0,65.2]	44.6786	45.3 [45.0,45.6]	45.5 [45.2,45.8]	45.5 [45.2,45.8]	45.4 [45.2,45.7]	45.3 [45.0,45.6]	45.5 [45.2,45.8]	45.5 [45.2,45.8]	45.5 [45.2,45.8]	36.2 [36.1,36.3]	45.5 [45.2,45.8]	45.5 [45.2,45.8]	45.5 [45.2,45.8]	45.5 [45.2,45.8]	43.8 [43.5,44.1]
Stem group of Phaenospermateae/Melicodae	44.5 [44.3,44.9]	45.4 [45.1,45.8]	44.5 [44.3,44.9]	64.5 [53.1,71.1]	43.6571	44.4 [44.1,44.7]	44.5 [44.3,44.9]	44.5 [44.3,44.9]	44.5 [44.2,44.9]	44.3 [44.1,44.7]	44.5 [44.3,44.9]	44.5 [44.3,44.9]	44.5 [44.3,44.9]	34.6 [34.4,34.8]	44.5 [44.3,44.9]	44.5 [44.3,44.9]	44.5 [44.3,44.9]	44.5 [44.3,44.9]	42.9 [42.6,43.3]
Stem group of Diarrheneae I	42.5 [42.3,42.8]	43.3 [43.1,43.6]	42.5 [42.3,42.8]	53.1 [40.7,56.3]	41.7643	42.4 [42.1,42.6]	42.5 [42.3,42.8]	42.5 [42.3,42.8]	42.5 [42.3,42.8]	42.4 [42.1,42.6]	42.5 [42.3,42.8]	42.5 [42.3,42.8]	42.5 [42.3,42.8]	33.9 [33.8,34.0]	42.5 [42.3,42.8]	42.5 [42.3,42.8]	42.5 [42.3,42.8]	42.5 [42.3,42.8]	41.0 [40.7,41.2]
Stem group of Brachypodieae/core Pooideae	40.1 [39.9,40.4]	40.9 [40.6,41.1]	40.1 [39.9,40.4]	43.4 [39.3,47.1]	39.4	40.0 [39.7,40.2]	40.1 [39.9,40.4]	40.1 [39.9,40.4]	40.1 [39.9,40.4]	39.9 [39.8,40.3]	40.1 [39.9,40.4]	40.1 [39.9,40.4]	40.1 [39.9,40.4]	32.0 [31.9,32.2]	40.1 [39.9,40.4]	40.1 [39.9,40.4]	40.1 [39.9,40.4]	40.1 [39.9,40.4]	38.7 [38.3,38.9]
MRCA of Duthieeae	37.9 [37.5,38.4]	38.8 [38.2,39.2]	37.9 [37.5,38.4]	51.3 [34.2,69.1]	37.1357	37.8 [37.3,38.2]	37.9 [37.5,38.4]	37.9 [37.5,38.4]	37.9 [37.4,38.3]	37.7 [37.3,38.2]	37.9 [37.5,38.4]	37.9 [37.5,38.4]	37.9 [37.5,38.4]	28.8 [28.4,29.1]	37.9 [37.5,38.4]	37.9 [37.5,38.4]	37.9 [37.5,38.4]	37.9 [37.5,38.4]	36.6 [36.1,37.0]
MRCA of Diarrheneae II ＋ Stipodae	37.0 [36.8,37.2]	37.2 [37.0,37.4]	37.0 [36.8,37.2]	48.2 [40.7,56.3]	36.65	37.0 [36.8,37.2]	37.0 [36.8,37.2]	37.0 [36.8,37.2]	37.0 [36.8,37.2]	37.0 [36.8,37.2]	37.0 [36.8,37.2]	37.0 [36.8,37.2]	37.0 [36.8,37.2]	34.8 [34.7,34.8]	37.0 [36.8,37.2]	37.0 [36.8,37.2]	37.0 [36.8,37.2]	37.0 [36.8,37.2]	34.3 [33.9,34.7]
MRCA of core Pooideae/Stem group of Poeae	35.7 [35.5,35.9]	36.3 [36.0,36.5]	35.7 [35.5,35.9]	37.9 [34.7,41.3]	35.0643	35.5 [35.3,35.8]	35.7 [35.5,35.9]	35.7 [35.5,35.9]	35.6 [35.4,35.9]	35.5 [35.3,35.8]	35.7 [35.5,35.9]	35.7 [35.5,35.9]	35.7 [35.5,35.9]	28.6 [28.4,28.7]	35.7 [35.5,35.9]	35.7 [35.5,35.9]	35.7 [35.5,35.9]	35.7 [35.5,35.9]	34.4 [34.2,34.6]
MRCA of Stipodae/Stem group of Stipeae	34.0 [34.0,34.0]	34.0 [34.0,34.0]	34.0 [34.0,34.0]	37.1 [34.3,45.7]	33.7929	34.0 [34.0,34.0]	34.0 [34.0,34.0]	34.0 [34.0,34.0]	34.0 [34.0,34.0]	34.0 [34.0,34.0]	34.0 [34.0,34.0]	34.0 [34.0,34.0]	34.0 [34.0,34.0]	34.0 [34.0,34.0]	34.0 [34.0,34.0]	34.0 [34.0,34.0]	34.0 [34.0,34.0]	34.0 [34.0,34.0]	31.1 [30.9,31.6]
MRCA of Nardodae	33.4 [32.9,33.9]	34.2 [33.7,34.7]	33.4 [32.9,33.9]	37.7 [26.6,54.3]	32.6429	33.2 [32.8,33.7]	33.4 [32.9,33.9]	33.4 [32.9,33.9]	33.3 [32.9,33.8]	33.2 [32.8,33.7]	33.4 [32.9,33.9]	33.4 [32.9,33.9]	33.4 [32.9,33.9]	24.3 [24.1,24.7]	33.4 [32.9,33.9]	33.4 [32.9,33.9]	33.4 [32.9,33.9]	33.4 [32.9,33.9]	32.4 [31.9,32.8]
MRCA of Melicodae/Stem group of Meliceae	32.6 [32.3,33.0]	33.2 [32.9,33.6]	32.6 [32.3,33.0]	28.4 [21.3,38.4]	31.9429	32.4 [32.1,32.8]	32.6 [32.3,33.0]	32.6 [32.3,33.0]	32.5 [32.3,33.0]	32.4 [32.1,32.8]	32.6 [32.3,33.0]	32.6 [32.3,33.0]	32.6 [32.3,33.0]	25.1 [24.9,25.3]	32.6 [32.3,33.0]	32.6 [32.3,33.0]	32.6 [32.3,33.0]	32.6 [32.3,33.0]	31.4 [31.1,31.7]
MRCA of Stipeae	30.0 [29.8,30.2]	30.1 [29.9,30.2]	30.0 [29.8,30.2]	31.9 [23.7,41.9]	29.65	30.0 [29.7,30.2]	30.0 [29.8,30.2]	30.0 [29.8,30.2]	30.0 [29.8,30.2]	30.0 [29.7,30.2]	30.0 [29.8,30.2]	30.0 [29.8,30.2]	30.0 [29.8,30.2]	27.4 [27.2,27.7]	30.0 [29.8,30.2]	30.0 [29.8,30.2]	30.0 [29.8,30.2]	30.0 [29.8,30.2]	27.7 [27.4,28.0]
MRCA of Poeae	28.8 [28.7,29.1]	29.3 [29.1,29.5]	28.8 [28.7,29.1]	32.8 [30.7,34.9]	28.3214	28.7 [28.5,28.9]	28.8 [28.7,29.1]	28.8 [28.7,29.1]	28.8 [28.6,29.0]	28.7 [28.5,28.9]	28.8 [28.7,29.1]	28.8 [28.7,29.1]	28.8 [28.7,29.1]	23.2 [23.1,23.4]	28.8 [28.7,29.1]	28.8 [28.7,29.1]	28.8 [28.7,29.1]	28.8 [28.7,29.1]	27.9 [27.7,28.0]
MRCA of Meliceae	26.6 [26.5,27.0]	27.3 [27.0,27.6]	26.6 [26.5,27.0]	18.0 [13.3,23.1]	26.2714	26.7 [26.4,26.9]	26.8 [26.5,27.0]	26.8 [26.5,27.0]	26.8 [26.5,27.0]	26.7 [26.4,26.9]	26.8 [26.5,27.0]	26.8 [26.5,27.0]	26.8 [26.5,27.0]	20.6 [20.4,20.7]	26.8 [26.5,27.0]	26.8 [26.5,27.0]	26.8 [26.5,27.0]	26.8 [26.5,27.0]	25.8 [25.6,26.1]
Stem group of Loliinae	24.2 [24.0,24.4]	24.6 [24.4,24.8]	24.2 [24.0,24.4]	24.1 [21.9,26.9]	23.8	24.1 [23.9,24.3]	24.2 [24.0,24.4]	24.2 [24.0,24.4]	24.2 [24.0,24.4]	24.1 [23.9,24.3]	24.2 [24.0,24.4]	24.2 [24.0,24.4]	24.2 [24.0,24.4]	19.6 [19.5,19.7]	24.2 [24.0,24.4]	24.2 [24.0,24.4]	24.2 [24.0,24.4]	24.2 [24.0,24.4]	23.4 [23.2,23.6]
MRCA of Triticodae	22.6 [22.4,22.8]	23.0 [22.8,23.2]	22.6 [22.4,22.8]	25.8 [22.9,29.7]	22.2286	22.6 [22.3,22.7]	22.6 [22.4,22.8]	22.6 [22.4,22.8]	22.6 [22.4,22.8]	22.5 [22.3,22.7]	22.6 [22.4,22.8]	22.6 [22.4,22.8]	22.6 [22.4,22.8]	18.2 [18.1,18.4]	22.6 [22.4,22.8]	22.6 [22.4,22.8]	22.6 [22.4,22.8]	22.6 [22.4,22.8]	21.9 [21.7,22.1]
Stem group of Aveninae	22.3 [22.1,22.5]	22.7 [22.5,22.9]	22.3 [22.1,22.5]	21.3 [17.9,24.0]	21.95	22.3 [22.0,22.4]	22.3 [22.1,22.5]	22.3 [22.1,22.5]	22.3 [22.1,22.5]	22.3 [22.0,22.4]	22.3 [22.1,22.5]	22.3 [22.1,22.5]	22.3 [22.1,22.5]	18.1 [18.0,18.2]	22.3 [22.1,22.5]	22.3 [22.1,22.5]	22.3 [22.1,22.5]	22.3 [22.1,22.5]	21.6 [21.4,21.8]
MRCA of Torreyochloinae + Phalaridinae	21.5 [21.3,21.7]	21.9 [21.7,22.1]	21.5 [21.3,21.7]	21.7 [15.4,25.7]	21.1571	21.5 [21.3,21.7]	21.5 [21.3,21.7]	21.5 [21.3,21.7]	21.5 [21.3,21.7]	21.5 [21.2,21.7]	21.5 [21.3,21.7]	21.5 [21.3,21.7]	21.5 [21.3,21.7]	17.4 [17.2,17.5]	21.5 [21.3,21.7]	21.5 [21.3,21.7]	21.5 [21.3,21.7]	21.5 [21.3,21.7]	20.8 [20.6,21.0]
MRCA of Loliinae	21.5 [21.3,21.7]	21.8 [21.6,22.0]	21.5 [21.3,21.7]	19.4 [17.5,21.8]	21.1429	21.4 [21.2,21.6]	21.5 [21.3,21.7]	21.5 [21.3,21.7]	21.5 [21.3,21.6]	21.4 [21.2,21.6]	21.5 [21.3,21.7]	21.5 [21.3,21.7]	21.5 [21.3,21.7]	17.4 [17.3,17.5]	21.5 [21.3,21.7]	21.5 [21.3,21.7]	21.5 [21.3,21.7]	21.5 [21.3,21.7]	20.8 [20.6,21.0]
MRCA of Echinopogoninae + Agrostidinae	21.0 [20.8,21.1]	21.3 [21.1,21.5]	21.0 [20.8,21.1]	18.5 [16.1,20.5]	20.6429	20.9 [20.7,21.0]	21.0 [20.8,21.1]	21.0 [20.8,21.1]	20.9 [20.7,21.1]	20.9 [20.7,21.0]	21.0 [20.8,21.1]	21.0 [20.8,21.1]	21.0 [20.8,21.1]	17.0 [16.9,17.1]	21.0 [20.8,21.1]	21.0 [20.8,21.1]	21.0 [20.8,21.1]	21.0 [20.8,21.1]	20.3 [20.1,20.5]
Stem group of Dactylidinae	20.9 [20.8,21.1]	21.3 [21.1,21.5]	20.9 [20.8,21.1]	20.6 [17.7,23.4]	20.5786	20.9 [20.7,21.1]	20.9 [20.8,21.1]	20.9 [20.8,21.1]	20.9 [20.8,21.1]	20.9 [20.7,21.1]	20.9 [20.8,21.1]	20.9 [20.8,21.1]	20.9 [20.8,21.1]	17.0 [16.9,17.1]	20.9 [20.8,21.1]	20.9 [20.8,21.1]	20.9 [20.8,21.1]	20.9 [20.8,21.1]	20.3 [20.1,20.5]
MRCA of Calothecinae + Agrostidinae	19.6 [19.5,19.8]	19.9 [19.8,20.1]	19.6 [19.5,19.8]	16.4 [14.3,19.3]	19.2929	19.6 [19.4,19.7]	19.6 [19.5,19.8]	19.6 [19.5,19.8]	19.6 [19.5,19.8]	19.6 [19.4,19.7]	19.6 [19.5,19.8]	19.6 [19.5,19.8]	19.6 [19.5,19.8]	15.9 [15.8,16.1]	19.6 [19.5,19.8]	19.6 [19.5,19.8]	19.6 [19.5,19.8]	19.6 [19.5,19.8]	19.0 [18.8,19.1]
MRCA of Aveninae	19.6 [19.5,19.8]	19.9 [19.8,20.1]	19.6 [19.5,19.8]	18.4 [17.9,24.0]	19.2786	19.5 [19.4,19.7]	19.6 [19.5,19.8]	19.6 [19.5,19.8]	19.6 [19.5,19.7]	19.5 [19.4,19.7]	19.6 [19.5,19.8]	19.6 [19.5,19.8]	19.6 [19.5,19.8]	15.9 [15.8,16.0]	19.6 [19.5,19.8]	19.6 [19.5,19.8]	19.6 [19.5,19.8]	19.6 [19.5,19.8]	19.0 [18.9,19.2]
Stem group of Poinae	19.4 [19.2,19.6]	19.7 [19.5,19.9]	19.4 [19.2,19.6]	14.7 [12.6,17.0]	19.0786	19.3 [19.1,19.5]	19.4 [19.2,19.6]	19.4 [19.2,19.6]	19.4 [19.2,19.5]	19.3 [19.1,19.5]	19.4 [19.2,19.6]	19.4 [19.2,19.6]	19.4 [19.2,19.6]	15.7 [15.5,15.8]	19.4 [19.2,19.6]	19.4 [19.2,19.6]	19.4 [19.2,19.6]	19.4 [19.2,19.6]	18.8 [18.6,18.9]
MRCA of Miliinae +Coleanthinae	19.1 [18.9,19.3]	19.4 [19.2,19.6]	19.1 [18.9,19.3]	14.9 [10.9,17.8]	18.7643	19.0 [18.8,19.2]	19.1 [18.9,19.3]	19.1 [18.9,19.3]	19.0 [18.8,19.3]	19.0 [18.8,19.2]	19.1 [18.9,19.3]	19.1 [18.9,19.3]	19.1 [18.9,19.3]	15.4 [15.2,15.5]	19.1 [18.9,19.3]	19.1 [18.9,19.3]	19.1 [18.9,19.3]	19.1 [18.9,19.3]	18.4 [18.3,18.6]
MRCA of Airinae	18.6 [18.4,18.8]	18.9 [18.6,19.1]	18.6 [18.4,18.8]	18.0 [10.1,25.3]	18.2857	18.5 [18.3,18.8]	18.6 [18.4,18.8]	18.6 [18.4,18.8]	18.6 [18.3,18.8]	18.5 [18.3,18.8]	18.6 [18.4,18.8]	18.6 [18.4,18.8]	18.6 [18.4,18.8]	15.0 [14.9,15.2]	18.6 [18.4,18.8]	18.6 [18.4,18.8]	18.6 [18.4,18.8]	18.6 [18.4,18.8]	18.0 [17.7,18.2]
MRCA of Brizinae	18.5 [18.4,18.8]	18.8 [18.6,19.1]	18.5 [18.4,18.8]	16.1 [13.5,18.1]	18.2143	18.5 [18.3,18.7]	18.5 [18.4,18.8]	18.5 [18.4,18.8]	18.5 [18.3,18.8]	18.5 [18.3,18.7]	18.5 [18.4,18.8]	18.5 [18.4,18.8]	18.5 [18.4,18.8]	15.0 [14.9,15.2]	18.5 [18.4,18.8]	18.5 [18.4,18.8]	18.5 [18.4,18.8]	18.5 [18.4,18.8]	18.0 [17.7,18.1]
MRCA of Agrostidinae	18.2 [18.1,18.3]	18.5 [18.4,18.6]	18.2 [18.1,18.3]	11.6 [9.2,14.4]	17.9214	18.2 [18.0,18.3]	18.2 [18.1,18.3]	18.2 [18.1,18.3]	18.2 [18.1,18.3]	18.2 [18.0,18.3]	18.2 [18.1,18.3]	18.2 [18.1,18.3]	18.2 [18.1,18.3]	14.8 [14.7,14.9]	18.2 [18.1,18.3]	18.2 [18.1,18.3]	18.2 [18.1,18.3]	18.2 [18.1,18.3]	17.7 [17.5,17.8]
MRCA of Beckmanniinae + Alopecurinae	17.4 [17.3,17.6]	17.7 [17.5,17.9]	17.4 [17.3,17.6]	11.4 [8.9,14.8]	17.1286	17.4 [17.2,17.6]	17.4 [17.3,17.6]	17.4 [17.3,17.6]	17.4 [17.2,17.6]	17.4 [17.2,17.6]	17.4 [17.3,17.6]	17.4 [17.3,17.6]	17.4 [17.3,17.6]	14.1 [14.0,14.2]	17.4 [17.3,17.6]	17.4 [17.3,17.6]	17.4 [17.3,17.6]	17.4 [17.3,17.6]	16.9 [16.7,17.0]
MRCA of Anthoxanthinae	16.3 [16.1,16.5]	16.6 [16.4,16.7]	16.3 [16.1,16.5]	13.1 [10.4,17.0]	16.0429	16.3 [16.1,16.4]	16.3 [16.1,16.5]	16.3 [16.1,16.5]	16.3 [16.1,16.5]	16.3 [16.1,16.4]	16.3 [16.1,16.5]	16.3 [16.1,16.5]	16.3 [16.1,16.5]	13.2 [13.1,13.3]	16.3 [16.1,16.5]	16.3 [16.1,16.5]	16.3 [16.1,16.5]	16.3 [16.1,16.5]	15.8 [15.6,16.0]
MRCA of Festuca	16.3 [16.1,16.4]	16.5 [16.4,16.7]	16.3 [16.1,16.4]	12.4 [10.0,14.4]	16.0357	16.2 [16.1,16.4]	16.3 [16.1,16.4]	16.3 [16.1,16.4]	16.3 [16.1,16.4]	16.2 [16.1,16.4]	16.3 [16.1,16.4]	16.3 [16.1,16.4]	16.3 [16.1,16.4]	13.3 [13.1,13.3]	16.3 [16.1,16.4]	16.3 [16.1,16.4]	16.3 [16.1,16.4]	16.3 [16.1,16.4]	15.8 [15.6,15.9]
MRCA of Poinae/Poa	16.2 [16.0,16.3]	16.4 [16.3,16.6]	16.2 [16.0,16.3]	11.2 [8.7,13.6]	15.9143	16.1 [15.9,16.3]	16.2 [16.0,16.3]	16.2 [16.0,16.3]	16.1 [16.0,16.3]	16.1 [15.9,16.3]	16.2 [16.0,16.3]	16.2 [16.0,16.3]	16.2 [16.0,16.3]	13.1 [13.0,13.2]	16.2 [16.0,16.3]	16.2 [16.0,16.3]	16.2 [16.0,16.3]	16.2 [16.0,16.3]	15.6 [15.5,15.8]
MRCA of Triticeae	16.1 [15.9,16.3]	16.4 [16.2,16.5]	16.1 [15.9,16.3]	17.8 [15.5,19.8]	15.8286	16.0 [15.9,16.2]	16.1 [15.9,16.3]	16.1 [15.9,16.3]	16.1 [15.9,16.2]	16.0 [15.9,16.2]	16.1 [15.9,16.3]	16.1 [15.9,16.3]	16.1 [15.9,16.3]	13.0 [12.9,13.2]	16.1 [15.9,16.3]	16.1 [15.9,16.3]	16.1 [15.9,16.3]	16.1 [15.9,16.3]	15.6 [15.4,15.7]
MRCA of Glyceria	15.4 [15.3,15.6]	15.7 [15.6,15.9]	15.4 [15.3,15.6]	11.2 [9.3,14.4]	15.1071	15.4 [15.2,15.6]	15.4 [15.3,15.6]	15.4 [15.3,15.6]	15.4 [15.3,15.6]	15.4 [15.2,15.6]	15.4 [15.3,15.6]	15.4 [15.3,15.6]	15.4 [15.3,15.6]	11.8 [11.7,11.9]	15.4 [15.3,15.6]	15.4 [15.3,15.6]	15.4 [15.3,15.6]	15.4 [15.3,15.6]	14.9 [14.7,15.1]
MRCA of Ventenatinae + Alopecurinae	14.7 [14.5,14.8]	14.9 [14.8,15.1]	14.7 [14.5,14.8]	7.8 [4.6,10.3]	14.45	14.6 [14.5,14.8]	14.7 [14.5,14.8]	14.7 [14.5,14.8]	14.7 [14.5,14.8]	14.6 [14.5,14.8]	14.7 [14.5,14.8]	14.7 [14.5,14.8]	14.7 [14.5,14.8]	11.9 [11.8,12.0]	14.7 [14.5,14.8]	14.7 [14.5,14.8]	14.7 [14.5,14.8]	14.7 [14.5,14.8]	14.2 [14.1,14.4]
MRCA of Coleanthinae	14.5 [14.3,14.6]	14.7 [14.5,14.9]	14.5 [14.3,14.6]	11.3 [7.6,15.8]	14.25	14.4 [14.2,14.6]	14.5 [14.3,14.6]	14.5 [14.3,14.6]	14.5 [14.3,14.6]	14.4 [14.2,14.6]	14.5 [14.3,14.6]	14.5 [14.3,14.6]	14.5 [14.3,14.6]	11.7 [11.6,11.8]	14.5 [14.3,14.6]	14.5 [14.3,14.6]	14.5 [14.3,14.6]	14.5 [14.3,14.6]	14.0 [13.8,14.2]
MRCA of Cynosurinae	13.1 [12.9,13.3]	13.3 [13.0,13.4]	13.1 [12.9,13.3]	12.2 [8.2,14.6]	12.8786	13.0 [12.8,13.2]	13.1 [12.9,13.3]	13.1 [12.9,13.3]	13.1 [12.8,13.3]	13.0 [12.8,13.2]	13.1 [12.9,13.3]	13.1 [12.9,13.3]	13.1 [12.9,13.3]	10.6 [10.4,10.8]	13.1 [12.9,13.3]	13.1 [12.9,13.3]	13.1 [12.9,13.3]	13.1 [12.9,13.3]	12.7 [12.4,12.8]
MRCA of Calamagrostis	12.8 [12.6,13.0]	13.0 [12.8,13.2]	12.8 [12.6,13.0]	6.2 [3.6,9.9]	12.5857	12.7 [12.6,12.9]	12.8 [12.6,13.0]	12.8 [12.6,13.0]	12.8 [12.6,12.9]	12.7 [12.6,12.9]	12.8 [12.6,13.0]	12.8 [12.6,13.0]	12.8 [12.6,13.0]	10.4 [10.3,10.5]	12.8 [12.6,13.0]	12.8 [12.6,13.0]	12.8 [12.6,13.0]	12.8 [12.6,13.0]	12.4 [12.2,12.5]
MRCA of Stipa	12.7 [12.5,13.0]	12.9 [12.7,13.2]	12.7 [12.5,13.0]	17.3 [6.8,27.6]	12.4714	12.7 [12.5,12.9]	12.7 [12.5,13.0]	12.7 [12.5,13.0]	12.7 [12.5,13.0]	12.7 [12.5,12.9]	12.7 [12.5,13.0]	12.7 [12.5,13.0]	12.7 [12.5,13.0]	10.2 [10.0,10.4]	12.7 [12.5,13.0]	12.7 [12.5,13.0]	12.7 [12.5,13.0]	12.7 [12.5,13.0]	12.0 [11.7,12.2]
MRCA of Parapholiinae	12.4 [12.2,12.6]	12.6 [12.4,12.8]	12.4 [12.2,12.6]	11.9 [7.7,15.6]	12.2071	12.4 [12.2,12.5]	12.4 [12.2,12.6]	12.4 [12.2,12.6]	12.4 [12.2,12.6]	12.4 [12.2,12.5]	12.4 [12.2,12.6]	12.4 [12.2,12.6]	12.4 [12.2,12.6]	10.1 [10.0,10.2]	12.4 [12.2,12.6]	12.4 [12.2,12.6]	12.4 [12.2,12.6]	12.4 [12.2,12.6]	12.0 [11.9,12.2]
MRCA of Cinninae/Cinna	11.9 [11.7,12.2]	12.1 [11.9,12.4]	11.9 [11.7,12.2]	8.1 [5.5,10.5]	11.7071	11.9 [11.6,12.2]	11.9 [11.7,12.2]	11.9 [11.7,12.2]	11.9 [11.7,12.2]	11.9 [11.6,12.2]	11.9 [11.7,12.2]	11.9 [11.7,12.2]	11.9 [11.7,12.2]	9.6 [9.4,9.8]	11.9 [11.7,12.2]	11.9 [11.7,12.2]	11.9 [11.7,12.2]	11.9 [11.7,12.2]	11.5 [11.3,11.8]
MRCA of Elymus	11.3 [11.1,11.4]	11.4 [11.3,11.6]	11.3 [11.1,11.4]	9.8 [7.4,12.9]	11.0929	11.2 [11.1,11.4]	11.3 [11.1,11.4]	11.3 [11.1,11.4]	11.2 [11.1,11.4]	11.2 [11.1,11.4]	11.3 [11.1,11.4]	11.3 [11.1,11.4]	11.3 [11.1,11.4]	9.1 [9.0,9.3]	11.3 [11.1,11.4]	11.3 [11.1,11.4]	11.3 [11.1,11.4]	11.3 [11.1,11.4]	10.9 [10.8,11.1]
MRCA of Dactylidinae	10.3 [10.1,10.5]	10.5 [10.3,10.7]	10.3 [10.1,10.5]	12.2 [9.5,15.0]	10.1429	10.3 [10.1,10.5]	10.3 [10.1,10.5]	10.3 [10.1,10.5]	10.3 [10.1,10.5]	10.3 [10.1,10.5]	10.3 [10.1,10.5]	10.3 [10.1,10.5]	10.3 [10.1,10.5]	8.4 [8.2,8.5]	10.3 [10.1,10.5]	10.3 [10.1,10.5]	10.3 [10.1,10.5]	10.3 [10.1,10.5]	10.0 [9.9,10.2]
MRCA of Bromeae/Bromus	10.2 [10.1,10.4]	10.4 [10.3,10.6]	10.2 [10.1,10.4]	10.3 [8.1,12.9]	10.0357	10.2 [10.1,10.3]	10.2 [10.1,10.4]	10.2 [10.1,10.4]	10.2 [10.1,10.4]	10.2 [10.1,10.3]	10.2 [10.1,10.4]	10.2 [10.1,10.4]	10.2 [10.1,10.4]	8.2 [8.2,8.3]	10.2 [10.1,10.4]	10.2 [10.1,10.4]	10.2 [10.1,10.4]	10.2 [10.1,10.4]	9.9 [9.8,10.0]
MRCA of Phleinae/Phleum	10.1 [10.0,10.3]	10.3 [10.1,10.5]	10.1 [10.0,10.3]	8.7 [5.4,12.3]	9.94286	10.1 [9.9,10.3]	10.1 [10.0,10.3]	10.1 [10.0,10.3]	10.1 [10.0,10.3]	10.1 [9.9,10.3]	10.1 [10.0,10.3]	10.1 [10.0,10.3]	10.1 [10.0,10.3]	8.2 [8.1,8.3]	10.1 [10.0,10.3]	10.1 [10.0,10.3]	10.1 [10.0,10.3]	10.1 [10.0,10.3]	9.8 [9.6,10.0]
MRCA of Holcinae	9.9 [9.6,10.1]	10.0 [9.8,10.2]	9.9 [9.6,10.1]	6.6 [3.0,9.4]	9.72857	9.8 [9.6,10.0]	9.9 [9.6,10.1]	9.9 [9.6,10.1]	9.9 [9.6,10.1]	9.8 [9.6,10.0]	9.9 [9.6,10.1]	9.9 [9.6,10.1]	9.9 [9.6,10.1]	8.0 [7.8,8.2]	9.9 [9.6,10.1]	9.9 [9.6,10.1]	9.9 [9.6,10.1]	9.9 [9.6,10.1]	9.6 [9.4,9.8]
MRCA of Phalaridinae	9.8 [9.6,9.9]	9.9 [9.8,10.1]	9.8 [9.6,9.9]	6.5 [4.1,9.4]	9.61429	9.7 [9.6,9.9]	9.8 [9.6,9.9]	9.8 [9.6,9.9]	9.7 [9.6,9.9]	9.7 [9.6,9.9]	9.8 [9.6,9.9]	9.8 [9.6,9.9]	9.8 [9.6,9.9]	7.9 [7.8,8.0]	9.8 [9.6,9.9]	9.8 [9.6,9.9]	9.8 [9.6,9.9]	9.8 [9.6,9.9]	9.4 [9.3,9.6]
MRCA of Brachypodieae/Brachypodium	9.2 [9.0,9.3]	9.3 [9.2,9.5]	9.2 [9.0,9.3]	6.3 [4.5,9.9]	9.02143	9.1 [9.0,9.3]	9.2 [9.0,9.3]	9.2 [9.0,9.3]	9.2 [9.0,9.3]	9.1 [9.0,9.3]	9.2 [9.0,9.3]	9.2 [9.0,9.3]	9.2 [9.0,9.3]	7.3 [7.1,7.4]	9.2 [9.0,9.3]	9.2 [9.0,9.3]	9.2 [9.0,9.3]	9.2 [9.0,9.3]	8.8 [8.6,8.91]
MRCA of Sesleriinae	8.9 [8.8,9.1]	9.1 [8.9,9.2]	8.9 [8.8,9.1]	8.4 [5.4,11.3]	8.76429	8.9 [8.8,9.0]	8.9 [8.8,9.1]	8.9 [8.8,9.1]	8.9 [8.8,9.1]	8.9 [8.8,9.0]	8.9 [8.8,9.1]	8.9 [8.8,9.1]	8.9 [8.8,9.1]	7.2 [7.1,7.3]	8.9 [8.8,9.1]	8.9 [8.8,9.1]	8.9 [8.8,9.1]	8.9 [8.8,9.1]	8.7 [8.5,8.8]
MRCA of Hordeum	8.7 [8.6,8.9]	8.9 [8.8,9.0]	8.7 [8.6,8.9]	5.7 [3.7,7.8]	8.56429	8.7 [8.6,8.9]	8.7 [8.6,8.9]	8.7 [8.6,8.9]	8.7 [8.6,8.9]	8.7 [8.6,8.9]	8.7 [8.6,8.9]	8.7 [8.6,8.9]	8.7 [8.6,8.9]	7.1 [7.0,7.2]	8.7 [8.6,8.9]	8.7 [8.6,8.9]	8.7 [8.6,8.9]	8.7 [8.6,8.9]	8.4 [8.3,8.6]
MRCA of Littledaleeae/Littledalea	8.6 [8.4,8.8]	8.8 [8.5,9.0]	8.6 [8.4,8.8]	10.8 [4.6,16.0]	8.45714	8.6 [8.3,8.8]	8.6 [8.4,8.8]	8.6 [8.4,8.8]	8.6 [8.4,8.8]	8.6 [8.3,8.8]	8.6 [8.4,8.8]	8.6 [8.4,8.8]	8.6 [8.4,8.8]	6.9 [6.7,7.1]	8.6 [8.4,8.8]	8.6 [8.4,8.8]	8.6 [8.4,8.8]	8.6 [8.4,8.8]	8.3 [8.1,8.5]
MRCA of Aira	8.3 [8.1,8.5]	8.4 [8.3,8.6]	8.3 [8.1,8.5]	6.2 [2.8,9.6]	8.16429	8.3 [8.1,8.4]	8.3 [8.1,8.5]	8.3 [8.1,8.5]	8.3 [8.1,8.5]	8.3 [8.1,8.4]	8.3 [8.1,8.5]	8.3 [8.1,8.5]	8.3 [8.1,8.5]	6.7 [6.6,6.9]	8.3 [8.1,8.5]	8.3 [8.1,8.5]	8.3 [8.1,8.5]	8.3 [8.1,8.5]	8.0 [7.9,8.2]
MRCA of Aegilops	8.1 [8.0,8.3]	8.3 [8.1,8.4]	8.1 [8.0,8.3]	4.7 [3.2,6.6]	7.98571	8.1 [8.0,8.2]	8.1 [8.0,8.3]	8.1 [8.0,8.3]	8.1 [8.0,8.3]	8.1 [8.0,8.2]	8.1 [8.0,8.3]	8.1 [8.0,8.3]	8.1 [8.0,8.3]	6.7 [6.5,6.7]	8.1 [8.0,8.3]	8.1 [8.0,8.3]	8.1 [8.0,8.3]	8.1 [8.0,8.3]	7.9 [7.7,8.0]
MRCA of Leymus	7.9 [7.7,8.1]	8.0 [7.9,8.2]	7.9 [7.7,8.1]	6.5 [3.5,10.2]	7.77857	7.9 [7.7,8.0]	7.9 [7.7,8.1]	7.9 [7.7,8.1]	7.9 [7.7,8.1]	7.9 [7.7,8.0]	7.9 [7.7,8.1]	7.9 [7.7,8.1]	7.9 [7.7,8.1]	6.4 [6.3,6.5]	7.9 [7.7,8.1]	7.9 [7.7,8.1]	7.9 [7.7,8.1]	7.9 [7.7,8.1]	7.7 [7.5,7.8]
MRCA of Nassella	7.6 [7.4,7.8]	7.7 [7.5,7.8]	7.6 [7.4,7.8]	3.2 [1.4,5.0]	7.46429	7.6 [7.4,7.7]	7.6 [7.4,7.8]	7.6 [7.4,7.8]	7.6 [7.4,7.8]	7.6 [7.4,7.7]	7.6 [7.4,7.8]	7.6 [7.4,7.8]	7.6 [7.4,7.8]	6.1 [6.0,6.3]	7.6 [7.4,7.8]	7.6 [7.4,7.8]	7.6 [7.4,7.8]	7.6 [7.4,7.8]	7.2 [7.0,7.3]
MRCA of Triticum	7.4 [7.3,7.6]	7.6 [7.4,7.7]	7.4 [7.3,7.6]	4.4 [2.6,6.0]	7.29286	7.4 [7.3,7.5]	7.4 [7.3,7.6]	7.4 [7.3,7.6]	7.4 7.3,7.6]	7.4 [7.3,7.5]	7.4 [7.3,7.6]	7.4 [7.3,7.6]	7.4 [7.3,7.6]	6.1 [6.0,6.2]	7.4 [7.3,7.6]	7.4 [7.3,7.6]	7.4 [7.3,7.6]	7.4 [7.3,7.6]	7.2 [7.1,7.3]
MRCA of Lolium	7.0 [6.8,7.1]	7.1 [6.9,7.2]	7.0 [6.8,7.1]	5.5 [3.0,9.3]	6.87857	6.9 [6.8,7.1]	7.0 [6.8,7.1]	7.0 [6.8,7.1]	7.0 [6.8,7.1]	6.9 [6.8,7.1]	7.0 [6.8,7.1]	7.0 [6.8,7.1]	7.0 [6.8,7.1]	5.7 [5.6,5.8]	7.0 [6.8,7.1]	7.0 [6.8,7.1]	7.0 [6.8,7.1]	7.0 [6.8,7.1]	6.8 [6.6,6.9]
MRCA of Alopecurinae/Alopecurus	6.6 [6.5,6.7]	6.7 [6.6,6.9]	6.6 [6.5,6.7]	4.2 [2.5,5.6]	6.49714	6.6 [6.5,6.7]	6.6 [6.5,6.7]	6.6 [6.5,6.7]	6.6 [6.5,6.7]	6.6 [6.5,6.7]	6.6 [6.5,6.7]	6.6 [6.5,6.7]	6.6 [6.5,6.7]	5.36 [5.2,5.5]	6.6 [6.5,6.7]	6.6 [6.5,6.7]	6.6 [6.5,6.7]	6.6 [6.5,6.7]	6.4 [6.3,6.5]
MRCA of Achnatherum	6.6 [6.3,6.8]	6.7 [6.4,6.8]	6.6 [6.3,6.8]	8.0 [3.8,12.5]	6.46429	6.5 [6.3,6.7]	6.6 [6.3,6.8]	6.6 [6.3,6.8]	6.6 [6.3,6.7]	6.5 [6.3,6.7]	6.6 [6.3,6.8]	6.6 [6.3,6.8]	6.6 [6.3,6.8]	5.3 [5.1,5.5]	6.6 [6.3,6.8]	6.6 [6.3,6.8]	6.6 [6.3,6.8]	6.6 [6.3,6.8]	6.2 [6.0,6.4]
MRCA of Aristaveninae/Deschampsia	6.2 [6.1,6.3]	6.3 [6.2,6.4]	6.2 [6.1,6.3]	7.2 [3.7,11.9]	6.1	6.2 [6.1,6.3]	6.2 [6.1,6.3]	6.2 [6.1,6.3]	6.2 [6.1,6.3]	6.2 [6.1,6.3]	6.2 [6.1,6.3]	6.2 [6.1,6.3]	6.2 [6.1,6.3]	5.0 [4.9,5.1]	6.2 [6.1,6.3]	6.2 [6.1,6.3]	6.2 [6.1,6.3]	6.2 [6.1,6.3]	6.0 [5.8,6.1]
MRCA of Agrostis	6.2 [6.0,6.3]	6.3 [6.1,6.4]	6.2 [6.0,6.3]	3.9 [2.8,5.0]	6.08571	6.1 [6.0,6.3]	6.2 [6.0,6.3]	6.2 [6.0,6.3]	6.2 [8,8.26]	6.1 [6.0,6.3]	6.2 [6.0,6.3]	6.2 [6.0,6.3]	6.2 [6.0,6.3]	5.0 [4.9,5.1]	6.2 [6.0,6.3]	6.2 [6.0,6.3]	6.2 [6.0,6.3]	6.2 [6.0,6.3]	6.0 [5.9,6.1]
MRCA of Puccinellia	5.8 [5.7,6.0]	5.9 [5.8,6.1]	5.8 [5.7,6.0]	5.9 [3.8,7.9]	5.71429	5.8 [5.7,5.9]	5.8 [5.7,6.0]	5.8 [5.7,6.0]	5.8 [5.7,6.0]	5.8 [5.7,5.9]	5.8 [5.7,6.0]	5.8 [5.7,6.0]	5.8 [5.7,6.0]	4.7 [4.6,4.8]	5.8 [5.7,6.0]	5.8 [5.7,6.0]	5.8 [5.7,6.0]	5.8 [5.7,6.0]	5.7 [5.5,5.8]
MRCA of Catapodium	5.7 [5.6,5.9]	5.8 [5.7,6.0]	5.7 [5.6,5.9]	5.3 [2.8,8.7]	5.62143	5.7 [5.6,5.9]	5.7 [5.6,5.9]	5.7 [5.6,5.9]	5.7 [5.6,5.9]	5.7 [5.6,5.9]	5.7 [5.6,5.9]	5.7 [5.6,5.9]	5.7 [5.6,5.9]	4.7 [4.6,4.8]	5.7 [5.6,5.9]	5.7 [5.6,5.9]	5.7 [5.6,5.9]	5.7 [5.6,5.9]	5.6 [5.4,5.7]
MRCA of Avena	5.6 [5.4,5.7]	5.7 [5.5,5.8]	5.6 [5.4,5.7]	2.9 [0.7,5.5]	5.49286	5.5 [5.4,5.7]	5.6 [5.4,5.7]	5.6 [5.4,5.7]	5.6 [5.4,5.7]	5.5 [5.4,5.7]	5.6 [5.4,5.7]	5.6 [5.4,5.7]	5.6 [5.4,5.7]	4.5 [4.4,4.6]	5.6 [5.4,5.7]	5.6 [5.4,5.7]	5.6 [5.4,5.7]	5.6 [5.4,5.7]	5.4 [5.3,5.5]
MRCA of Melica	5.4 [5.3,5.6]	5.5 [5.4,5.7]	5.4 [5.3,5.6]	1.5 [0.7,2.9]	5.29286	5.4 [5.3,5.6]	5.4 [5.3,5.6]	5.4 [5.3,5.6]	5.4 [5.3,5.6]	5.4 [5.3,5.6]	5.4 [5.3,5.6]	5.4 [5.3,5.6]	5.4 [5.3,5.6]	4.1 [4.0,4.3]	5.4 [5.3,5.6]	5.4 [5.3,5.6]	5.4 [5.3,5.6]	5.4 [5.3,5.6]	5.2 [5.1,5.4]
MRCA of Agropyron	2.2 [2.1,2.2]	2.2 [2.1,2.3]	2.2 [2.1,2.2]	1.2 [0.6,2.2]	2.15714	2.2 [2.1,2.2]	2.2 [2.1,2.2]	2.2 [2.1,2.2]	2.2 [2.1,2.2]	2.2 [2.1,2.2]	2.2 [2.1,2.2]	2.2 [2.1,2.2]	2.2 [2.1,2.2]	1.7 [1.7,1.8]	2.2 [2.1,2.2]	2.2 [2.1,2.2]	2.2 [2.1,2.2]	2.2 [2.1,2.2]	2.1 [2.0,2.2]
MRCA of Eremopyrum	0.6 [0.5,0.6]	0.6 [0.5,0.6]	0.6 [0.5,0.6]	1.2 [0.1,2.0]	0.578571	0.6 [0.5,0.6]	0.6 [0.5,0.6]	0.6 [0.5,0.6]	0.6 [0.5,0.6]	0.6 [0.5,0.6]	0.6 [0.5,0.6]	0.6 [0.5,0.6]	0.6 [0.5,0.6]	0.4 [0.4,0.5]	0.6 [0.5,0.6]	0.6 [0.5,0.6]	0.6 [0.5,0.6]	0.6 [0.5,0.6]	0.5 [0.5,0.6]
Note:
MRCA, Most Recent Common Ancestor
N2 to N16 (corresponding to Supplementary Table S4) represent the results of removal corresponding fossils in the sensitivity tests
Calibration 1, without N13; Calibration 2, N13 was assigned to stem group of Oryzeae; Calibration 3,N13 was assigned to stem group of Oryzoideae
The times (mean values) are in the unit of million years ago with 95% confidence interval in the parentheses

## Sheet: S6
Table S6 Information of the top 30 genes used in BEAST analysis
name	root-to-tip_var	treelength	bipartition
cc8611.nwk	7.20313e-14	24.8923	0.617801
cc10390.nwk	4.06223e-14	17.2261	0.602094
cc8613.nwk	1.30206e-13	21.5843	0.596859
cc9772.nwk	6.05096e-14	18.279	0.591623
cc9062.nwk	7.92129e-14	24.2771	0.591623
cc11863.nwk	1.17121e-13	28.2553	0.586387
cc9659.nwk	4.1867e-14	17.2367	0.581152
cc8231.nwk	3.24273e-13	42.6708	0.581152
cc8943.nwk	8.99728e-14	18.2738	0.575916
cc8903.nwk	9.65199e-14	21.4892	0.575916
cc10157.nwk	1.07438e-13	18.2	0.575916
cc8323.nwk	7.28784e-14	19.962	0.570681
cc8999.nwk	8.76222e-14	22.388	0.570681
cc11555.nwk	7.69062e-14	22.0827	0.560209
cc10563.nwk	1.03001e-13	19.622	0.560209
cc8615.nwk	1.12046e-13	22.6915	0.560209
cc8808.nwk	1.06896e-13	29.1675	0.554974
cc9430.nwk	1.34486e-13	23.6608	0.554974
cc9025.nwk	7.36095e-14	16.9273	0.549738
cc9200.nwk	7.81833e-14	22.2167	0.549738
cc11610.nwk	1.20054e-13	17.0547	0.544503
cc9703.nwk	4.14248e-14	12.6289	0.539267
cc8789.nwk	6.38916e-13	52.2062	0.539267
cc10198.nwk	6.59921e-14	15.8802	0.534031
cc9342.nwk	6.60554e-14	17.1524	0.534031
cc8293.nwk	1.42483e-13	29.2563	0.534031
cc9014.nwk	1.75874e-13	27.527	0.534031
cc10658.nwk	0.00926611	39.4261	0.534031
cc10517.nwk	6.52489e-14	20.8341	0.52356
cc9685.nwk	1.89269e-13	29.805	0.52356

## Sheet: S7
Table S7 Codes of characters used in ancestral state reconstruction
Genus	Climate distribution	Habitat	Adaptation to water availability	Inflorescence	Awn location	Ovary indumentum
	A. Temperate	A. Open	A. Xerophyte	A. Solitary	A. Sinus or apical	A. Hairy
	B. Tropical	B. Closed	B. Mesophyte	B. Panicle	B. Dorsal	B. Glabrous
	C. Subtropical		C. Hydrophyte	C. Raceme
	D. Cold			D. Spike
Achnatherum	(AD)	A	(AB)	B	A	B
Aegilops	A	A	A	D	A	A
Agropyron	A	A	(AB)	D	A	A
Agrostis	(AD)	(AB)	(BC)	B	B	B
Aira	A	A	(AB)	B	B	B
Alopecurus	(ACD)	A	(BC)	B	B	B
Ampelodesmos	A	A	A	B	A	A
Anemanthele	A	(AB)	B	B	A	B
Anthoxanthum	(ABC)	(AB)	B	(BC)	B	B
Apera	A	A	B	B	B	B
Arrhenatherum	A	A	(AB)	B	B	A
Avena	(AD)	A	(AB)	B	A	A
Avenella	?	A	B	B	B	B
Avenula	A	A	B	B	B	A
Beckmannia	(AD)	A	(BC)	B	-	B
Brachyelytrum	(AC)	B	(BC)	B	A	A
Brachypodium	(AB)	(AB)	B	(BC)	A	A
Briza	A	A	B	B	-	B
Bromus	(ABC)	(AB)	(AB)	(BC)	A	A
Brylkinia	(AD)	B	B	C	A	B
Calamagrostis	A	(AB)	(BC)	B	(AB)	B
Catabrosa	A	A	(BC)	B	-	B
Catapodium	A	A	(AB)	(BC)	-	B
Chascolytrum	?	A	B	B	A	B
Cinna	A	B	(BC)	B	B	B
Cynosurus	A	A	(AB)	B	A	B
Dactylis	A	(AB)	(BC)	B	(AB)	B
Dasypyrum	A	A	A	D	A	A
Deschampsia	(ABD)	(AB)	(BC)	B	B	B
Diarrhena	A	B	B	B	-	B
Dichelachne	A	A	(AB)	(BD)	(AB)	B
Duthiea	(AC)	A	B	C	A	A
Elymus	(AD)	(AB)	(AB)	D	A	A
Eremopyrum	A	A	(AB)	D	A	A
Festuca	(ABCD)	(AB)	(ABC)	B	A	(AB)
Gastridium	A	A	(AB)	B	B	B
Glyceria	(ABC)	?	C	B	-	B
Helictotrichon	(ABC)	A	(AB)	B	B	A
Holcus	A	(AB)	B	B	B	B
Hordeum	(AC)	A	(AB)	(BD)	A	A
Jarava	?	A	(AB)	B	A	B
Kengyilia	(AD)	A	(AB)	D	A	A
Koeleria	A	A	(AB)	B	(AB)	B
Lagurus	A	A	A	B	(AB)	B
Lamarckia	A	A	(AB)	B	B	B
Leucopoa	?	?	?	B	-	A
Leymus	(AD)	A	(AB)	D	A	A
Littledalea	(AD)	A	(AB)	(BC)	-	A
Lolium	A	A	B	D	(AB)	B
Lygeum	A	A	A	A	-	B
Melica	(ABC)	(AB)	(AB)	(BC)	A	B
Milium	A	(AB)	(AB)	B	-	B
Nardus	A	A	A	D	A	B
Nassella	?	A	(AB)	B	A	B
Neomolinia	A	B	B	B	-	B
Oloptum	?	A	(AB)	B	A	B
Orthoraphium	(AC)	B	B	B	A	?
Oryzopsis	A	?	(AB)	B	A	B
Parapholis	A	A	A	D	-	B
Phaenosperma	(AC)	B	B	B	-	B
Phalaris	A	A	(BC)	B	-	B
Phleum	A	A	B	B	-	B
Piptatherum	(AC)	A	(AB)	B	A	B
Piptochaetium	A	A	(AB)	B	A	B
Poa	(ABCD)	(AB)	(ABC)	B	-	B
Polypogon	(ABC)	A	(BC)	B	(AB)	B
Psammochloa	A	A	A	B	A	B
Psathyrostachys	A	A	B	(BD)	A	A
Pseudoroegneria	A	A	A	D	A	A
Ptilagrostis	(AC)	A	(BC)	B	A	B
Puccinellia	(AD)	A	(BC)	B	-	B
Schizachne	A	B	B	(BC)	B	B
Secale	A	A	(AB)	D	A	A
Sesleria	A	A	(AB)	B	A	A
Sinochasea	(AC)	B	B	B	A	B
Sphenopholis	(AC)	(AB)	(ABC)	B	B	B
Stipa	(AC)	A	(AB)	B	A	B
Taeniatherum	A	?	A	B	A	A
Torreyochloa	A	A	C	B	-	(AB)
Trisetum	(AD)	A	(AB)	B	(AB)	B
Triticum	A	A	(AB)	D	A	A
Oryza	(BC)	(AB)	C	B	A	B
Phyllostachys	(AB)	B	B	B	-	B
Note: gap = - missing = ?

## Sheet: S8
Table S8 Species richness used in diversification analysis
Genera	Richness
Achnatherum	21
Aegilops	28
Agropyron	13
Agrostis	224
Aira	9
Alopecurus	42
Ampelodesmos	1
Anemanthele	1
Anthoxanthum	42
Apera	5
Arrhenatherum	7
Avena	24
Avenella	2
Avenula	1
Beckmannia	2
Brachyelytrum	3
Brachypodium	22
Briza	5
Bromus	165
Brylkinia	1
Calamagrostis	114
Catabrosa	3
Catapodium	4
Chascolytrum	22
Cinna	4
Cynosurus	10
Dactylis	3
Dasypyrum	2
Deschampsia	51
Diarrhena	2
Dichelachne	10
Duthiea	3
Elymus	241
Eremopyrum	4
Festuca	610
Gastridium	2
Glyceria	48
Helictotrichon	38
Holcus	9
Hordeum	43
Jarava	30
Kengyilia	25
Koeleria	70
Lagurus	1
Lamarckia	1
Leucopoa	12
Leymus	55
Littledalea	4
Lolium	21
Lygeum	1
Melica	92
Milium	5
Nardus	1
Nassella	117
Neomolinia	3
Oloptum	1
Orthoraphium	1
Oryzopsis	1
Parapholis	6
Phaenosperma	1
Phalaris	17
Phleum	16
Piptatherum	32
Piptochaetium	35
Poa	550
Polypogon	14
Psammochloa	1
Psathyrostachys	10
Pseudoroegneria	15
Ptilagrostis	9
Puccinellia	116
Schizachne	2
Secale	8
Sesleria	30
Sinochasea	1
Sphenopholis	8
Stipa	110
Taeniatherum	1
Torreyochloa	4
Trisetum	4
Triticum	18

## Sheet: S9
Table S9 Summary of evidences for the eight CGDs and five WGDs from gene tree topologies and genome information
phytoID	gdID	Number of trees containing control species {N}	Number of gene duplication (GD) in N {N1}	Number of GD control species and exhibiting (AB)(AB) retention type {N2}	Number of GD containing control species and exhibiting (AB)(A) or (AB)(B) retention type	Ratio of GD {N1/N*100}	Ratio of (AB)(AB) type {N2/N*100}	Number of GD containing genomes species in N {G}	Number of GD exhibiting tandem duplication in G {T}	Number of GD exhibiting DNA transposons/Retroelements in G {D}	Number of GD containing both syntenic paralogs in G	Number of other type GD in G	Ratio of tandem duplication + DNA transposons/Retroelements {(T+D)/G*100}
phyto_156	CGD1	14067	1566	1444	122	0.1113	0.922095	29	3	14	0	12	0.586207
phyto_155	CGD2	15224	1253	890	363	0.0823	0.710295	73	16	17	0	40	0.452055
phyto_153	CGD3	19418	3332	2180	1152	0.1716	0.654262	20	9	5	0	6	0.7
phyto_152	CGD4	29768	2483	2293	190	0.0834	0.92348	15	7	-	0	8	0.466667
phyto_149	CGD5	31692	4527	3512	1015	0.1428	0.77579	385	152	116	0	117	0.69
phyto_148	CGD6	26683	1587	1192	395	0.0595	0.751103	22	8	-	0	14	0.363636
phyto_117	WGD4	14958	2417	1975	442	0.1616	0.817129	-	-	-	-	-	-
phyto_135	WGD5	13658	1210	758	452	0.0886	0.626446	-	-	-	-	-	-
phyto_30	WGD1	15694	1333	570	763	0.0849	0.427607	-	-	-	-	-	-
phyto_62	CGD8	17472	1496	585	911	0.0856	0.391043	-	-	-		-	-
phyto_69	CGD7	14821	995	566	429	0.0671	0.568844	100	34	21	0	45	0.55
phyto_73	WGD1	13575	3016	2017	999	0.2222	0.668767	-	-	-	-	-	-
phyto_86	WGD3	12254	903	747	156	0.0737	0.827243	-	-	-	-	-	-
Note:
phytoID and gdID follow the same as supplementary figs. S23-S24, respectively; WGD, whole genome duplication; CGD, cluster of gene duplication
genome species are Dactylis glomerata,Brachypodium distachyon,Triticum aestivum,Hordeum vulgare
for Tandem duplication and DNA transposons/Retroelements see supplementary table S10

## Sheet: S10
Table S10 Information of tandem duplications, DNA transposons/retroelements in the eight CGDs from genome data
ID	Tree ID	GD ID	Species name	Genome ID pair1	Genome ID pair2	Tandem duplication	Transposable element
							Genome ID pair1	Genome ID pair2
CGD6	763	7087	Dactylis glomerata	DG7C00143.1	DG7C00141.1	Tandem duplication	-	-
CGD6	2432	21123	Dactylis glomerata	DG4C06251.1	DG6C01784.1	-	-	-
CGD6	2701	23061	Dactylis glomerata	DG7C05011.1	DG7C05007.1	Tandem duplication	-	-
CGD6	2701	23061	Dactylis glomerata	DG7C05011.1	DG7C05006.1	-	-	-
CGD6	2701	23061	Dactylis glomerata	DG7C05030.1	DG7C05006.1	-	-	-
CGD6	2701	23061	Dactylis glomerata	DG7C05030.1	DG7C05007.1	-	-	-
CGD6	2894	24454	Dactylis glomerata	DG7C00512.1	DG7C01846.1	-	-	-
CGD6	3178	26524	Dactylis glomerata	DG2C01022.1	DG2C01020.1	Tandem duplication	-	-
CGD6	4498	34860	Dactylis glomerata	DG3C04856.1	DG3C04857.1	Tandem duplication	-	-
CGD6	4498	34860	Dactylis glomerata	DG3C04856.1	DG3C04859.1	Tandem duplication	-	-
CGD6	4498	34860	Dactylis glomerata	DG1C05492.1	DG3C04857.1	-	-	-
CGD6	4498	34860	Dactylis glomerata	DG1C05492.1	DG3C04859.1	-	-	-
CGD6	4832	36741	Dactylis glomerata	DG3C01480.1	DG3C01481.1	Tandem duplication	-	-
CGD6	5019	37739	Dactylis glomerata	DG6C04484.1	DG2C00506.1	-	-	-
CGD6	5695	41374	Dactylis glomerata	DG4C03029.1	DG0C00927.1	-	-	-
CGD6	6385	44848	Dactylis glomerata	DG4C00106.1	DG6C00324.1	-	-	-
CGD6	6846	47053	Dactylis glomerata	DG2C03254.1	DG4C04647.1	-	-	-
CGD6	7634	50882	Dactylis glomerata	DG2C06004.1	DG2C06005.1	Tandem duplication	-	-
CGD6	8155	53645	Dactylis glomerata	DG2C04918.1	DG2C07202.1	-	-	-
CGD6	8706	56211	Dactylis glomerata	DG4C05049.1	DG2C03422.1	-	-	-
CGD6	9739	61538	Dactylis glomerata	DG5C03566.1	DG1C04743.1	-	-	-
CGD6	10573	67761	Dactylis glomerata	DG5C00437.1	DG5C06478.1	-	-	-
CGD6	15010	138151	Dactylis glomerata	DG2C02949.1	DG3C02599.1	-	-	-
CGD6	15010	138151	Dactylis glomerata	DG2C02949.1	DG3C02611.1	-	-	-
CGD6	22086	194892	Dactylis glomerata	DG1C01778.1	DG1C01779.1	Tandem duplication	-	-
CGD6	23110	196355	Dactylis glomerata	DG5C06369.1	DG3C01015.1	-	-	-
CGD6	25440	199231	Dactylis glomerata	DG6C00485.1	DG2C04827.1	-	-	-
CGD6	25634	199427	Dactylis glomerata	DG3C03300.1	DG3C03298.1	Tandem duplication	-	-
CGD6	27080	200805	Dactylis glomerata	DG5C00691.1	DG2C02619.1	-	-	-
CGD4	1697	15463	Brachypodium distachyon	Bradi4g28930.2	Bradi3g10170.1	-	-	-
CGD4	4352	34013	Hordeum vulgare	HORVU2Hr1G102960.1	HORVU3Hr1G003900.1	-	-	-
CGD4	6042	43106	Triticum aestivum	TraesCS1B02G018200.1	TraesCS3D02G545100.1	-	-	-
CGD4	6042	43106	Triticum aestivum	TraesCS1B02G018200.1	TraesCSU02G047800.1	-	-	-
CGD4	6042	43106	Triticum aestivum	TraesCS1B02G018200.1	TraesCSU02G165000.1	-	-	-
CGD4	6042	43106	Triticum aestivum	TraesCS1D02G012300.1	TraesCS3D02G545100.1	-	-	-
CGD4	6042	43106	Triticum aestivum	TraesCS1D02G012300.1	TraesCSU02G047800.1	-	-	-
CGD4	6042	43106	Triticum aestivum	TraesCS1D02G012300.1	TraesCSU02G165000.1	-	-	-
CGD4	6958	47635	Dactylis glomerata	DG6C04811.1	DG7C02379.1	-	-	-
CGD4	7978	52701	Brachypodium distachyon	Bradi3g22850.1	Bradi3g22840.1	Tandem duplication	-	-
CGD4	9205	58697	Triticum aestivum	TraesCS7D02G050600.1	TraesCS7D02G050700.1	Tandem duplication	-	-
CGD4	9205	58697	Triticum aestivum	TraesCS4A02G454300.1	TraesCS7D02G050700.1	-	-	-
CGD4	9205	58697	Triticum aestivum	TraesCS7A02G034700.1	TraesCS7D02G050700.1	-	-	-
CGD4	13689	118781	Brachypodium distachyon	Bradi4g32830.1	Bradi4g32820.1	Tandem duplication	-	-
CGD4	13689	118781	Brachypodium distachyon	Bradi4g39810.1	Bradi4g32820.1	-	-	-
CGD4	14852	135937	Triticum aestivum	TraesCS4A02G343900.1	TraesCS2B02G518000.1	-	-	-
CGD4	14852	135937	Triticum aestivum	TraesCS4A02G343900.1	TraesCS2D02G490300.2	-	-	-
CGD4	14852	135937	Triticum aestivum	TraesCS5D02G528700.1	TraesCS2B02G518000.1	-	-	-
CGD4	14852	135937	Triticum aestivum	TraesCS5D02G528700.1	TraesCS2D02G490300.2	-	-	-
CGD4	15174	140403	Triticum aestivum	TraesCS4A02G322800.1	TraesCS4A02G322900.1	Tandem duplication	-	-
CGD4	15174	140403	Triticum aestivum	TraesCS4A02G322800.1	TraesCS4A02G323000.1	Tandem duplication	-	-
CGD4	15174	140403	Triticum aestivum	TraesCS5B02G555300.1	TraesCS5B02G555200.1	Tandem duplication	-	-
CGD4	15174	140403	Triticum aestivum	TraesCS5B02G555300.1	TraesCS5B02G555400.1	Tandem duplication	-	-
CGD4	15174	140403	Triticum aestivum	TraesCS5B02G555300.1	TraesCS5B02G555500.2	Tandem duplication	-	-
CGD4	15174	140403	Triticum aestivum	TraesCS4A02G322800.1	TraesCS5B02G555200.1	-	-	-
CGD4	15174	140403	Triticum aestivum	TraesCS4A02G322800.1	TraesCS5B02G555400.1	-	-	-
CGD4	15174	140403	Triticum aestivum	TraesCS4A02G322800.1	TraesCS5B02G555500.2	-	-	-
CGD4	15174	140403	Triticum aestivum	TraesCS4A02G322800.1	TraesCS5B02G555700.1	-	-	-
CGD4	15174	140403	Triticum aestivum	TraesCS5B02G555300.1	TraesCS4A02G322900.1	-	-	-
CGD4	15174	140403	Triticum aestivum	TraesCS5B02G555300.1	TraesCS4A02G323000.1	-	-	-
CGD4	15174	140403	Triticum aestivum	TraesCS5B02G555300.1	TraesCS5B02G555700.1	-	-	-
CGD4	18254	178473	Triticum aestivum	TraesCS7A02G039500.1	TraesCS7A02G039100.1	Tandem duplication	-	-
CGD4	18254	178473	Triticum aestivum	TraesCS7A02G039500.1	TraesCS4A02G447400.1	-	-	-
CGD4	18254	178473	Triticum aestivum	TraesCS7A02G039500.1	TraesCS7A02G039900.1	-	-	-
CGD4	18254	178473	Triticum aestivum	TraesCS7A02G039500.1	TraesCS7D02G035400.1	-	-	-
CGD4	18254	178473	Triticum aestivum	TraesCS7A02G039500.1	TraesCSU02G064100.1	-	-	-
CGD4	18254	178473	Triticum aestivum	TraesCS7A02G039500.1	TraesCSU02G102100.3	-	-	-
CGD4	21926	194678	Brachypodium distachyon	Bradi4g05640.1	Bradi4g05675.1	-	-	-
CGD4	24404	197992	Triticum aestivum	TraesCS5B02G416200.1	TraesCS5A02G309600.1	-	-	-
CGD4	27041	200774	Triticum aestivum	TraesCS2B02G320600.1	TraesCS1A02G035400.1	-	-	-
CGD4	27041	200774	Triticum aestivum	TraesCS2B02G320600.1	TraesCS3A02G222200.1	-	-	-
CGD4	27041	200774	Triticum aestivum	TraesCS2B02G320600.1	TraesCS5B02G386400.1	-	-	-
CGD4	27041	200774	Triticum aestivum	TraesCS2B02G320600.1	TraesCS6B02G115300.1	-	-	-
CGD4	27041	200774	Triticum aestivum	TraesCS3B02G420000.1	TraesCS1A02G035400.1	-	-	-
CGD4	27041	200774	Triticum aestivum	TraesCS3B02G420000.1	TraesCS3A02G222200.1	-	-	-
CGD4	27041	200774	Triticum aestivum	TraesCS3B02G420000.1	TraesCS5B02G386400.1	-	-	-
CGD4	27041	200774	Triticum aestivum	TraesCS3B02G420000.1	TraesCS6B02G115300.1	-	-	-
CGD4	27041	200774	Triticum aestivum	TraesCS4A02G051800.1	TraesCS1A02G035400.1	-	-	-
CGD4	27041	200774	Triticum aestivum	TraesCS4A02G051800.1	TraesCS3A02G222200.1	-	-	-
CGD4	27041	200774	Triticum aestivum	TraesCS4A02G051800.1	TraesCS5B02G386400.1	-	-	-
CGD4	27041	200774	Triticum aestivum	TraesCS4A02G051800.1	TraesCS6B02G115300.1	-	-	-
CGD4	27041	200774	Triticum aestivum	TraesCS5A02G236900.1	TraesCS1A02G035400.1	-	-	-
CGD4	27041	200774	Triticum aestivum	TraesCS5A02G236900.1	TraesCS3A02G222200.1	-	-	-
CGD4	27041	200774	Triticum aestivum	TraesCS5A02G236900.1	TraesCS5B02G386400.1	-	-	-
CGD4	27041	200774	Triticum aestivum	TraesCS5A02G236900.1	TraesCS6B02G115300.1	-	-	-
CGD4	28925	202221	Brachypodium distachyon	Bradi5g13202.2	Bradi5g13197.1	Tandem duplication	-	-
CGD4	32110	204169	Triticum aestivum	TraesCS5B02G347500.1	TraesCS5B02G347100.1	Tandem duplication	-	-
CGD4	32110	204169	Triticum aestivum	TraesCS5B02G347500.1	TraesCS5B02G347300.1	Tandem duplication	-	-
CGD4	32110	204169	Triticum aestivum	TraesCS5B02G347500.1	TraesCS5A02G345900.1	-	-	-
CGD4	32110	204169	Triticum aestivum	TraesCS5B02G347500.1	TraesCS5D02G352600.1	-	-	-
CGD4	32110	204169	Triticum aestivum	TraesCS5D02G353100.1	TraesCS5A02G345900.1	-	-	-
CGD4	32110	204169	Triticum aestivum	TraesCS5D02G353100.1	TraesCS5B02G347100.1	-	-	-
CGD4	32110	204169	Triticum aestivum	TraesCS5D02G353100.1	TraesCS5B02G347300.1	-	-	-
CGD4	32110	204169	Triticum aestivum	TraesCS5D02G353100.1	TraesCS5D02G352600.1	-	-	-
CGD3	52	504	Brachypodium distachyon	Bradi4g14584.1	Bradi4g14570.3	Tandem duplication	-	-
CGD3	1108	10258	Brachypodium distachyon	Bradi3g28875.2	Bradi3g28877.1	Tandem duplication	-	-
CGD3	1108	10258	Brachypodium distachyon	Bradi3g28875.2	Bradi2g34730.1	-	-	-
CGD3	1192	11019	Hordeum vulgare	HORVU1Hr1G000200.1	HORVU4Hr1G023210.1	-	-	DNA/PIF-Harbinger
CGD3	1192	11019	Hordeum vulgare	HORVU1Hr1G000200.1	HORVU2Hr1G073810.1	-	-	-
CGD3	1192	11019	Hordeum vulgare	HORVU1Hr1G025380.1	HORVU4Hr1G023210.1	-	-	DNA/PIF-Harbinger
CGD3	1192	11019	Hordeum vulgare	HORVU1Hr1G025380.1	HORVU2Hr1G073810.1	-	-	-
CGD3	1192	11019	Hordeum vulgare	HORVU1Hr1G043470.1	HORVU4Hr1G023210.1	-	-	DNA/PIF-Harbinger
CGD3	1192	11019	Hordeum vulgare	HORVU1Hr1G043470.1	HORVU2Hr1G073810.1	-	-	-
CGD3	2482	21561	Brachypodium distachyon	Bradi4g09957.1	Bradi4g09943.1	Tandem duplication	-	-
CGD3	3188	26587	Triticum aestivum	TraesCS6B02G388800.1	TraesCS6B02G148400.1	-	-	LINE/L1
CGD3	3188	26587	Triticum aestivum	TraesCS6B02G388800.1	TraesCS6A02G120000.1	-	-	LTR/Copia;LINE/L1
CGD3	3188	26587	Triticum aestivum	TraesCS6B02G388800.1	TraesCS6D02G109900.1	-	-	-
CGD3	4115	32537	Hordeum vulgare	HORVU5Hr1G068370.1	HORVU7Hr1G041670.2	-	-	-
CGD3	4161	32866	Brachypodium distachyon	Bradi2g19297.2	Bradi2g38910.1	-	-	-
CGD3	4161	32866	Hordeum vulgare	HORVU1Hr1G078280.4	HORVU1Hr1G004790.3	-	-	DNA/PIF-Harbinger
CGD3	4161	32866	Hordeum vulgare	HORVU1Hr1G078280.4	HORVU1Hr1G004800.2	-	-	-
CGD3	4161	32866	Triticum aestivum	TraesCS1A02G344800.1	TraesCS1A02G031800.1	-	DNA/CMC-EnSpm	-
CGD3	4161	32866	Triticum aestivum	TraesCS1A02G344800.1	TraesCS1A02G031900.1	-	DNA/CMC-EnSpm	-
CGD3	4161	32866	Triticum aestivum	TraesCS1A02G344800.1	TraesCS1B02G039500.1	-	DNA/CMC-EnSpm	-
CGD3	4161	32866	Triticum aestivum	TraesCS1A02G344800.1	TraesCS1D02G033200.1	-	DNA/CMC-EnSpm	-
CGD3	4161	32866	Triticum aestivum	TraesCS1A02G344800.1	TraesCS1D02G033300.1	-	DNA/CMC-EnSpm	-
CGD3	4161	32866	Triticum aestivum	TraesCS1B02G358500.1	TraesCS1A02G031800.1	-	-	-
CGD3	4161	32866	Triticum aestivum	TraesCS1B02G358500.1	TraesCS1A02G031900.1	-	-	-
CGD3	4161	32866	Triticum aestivum	TraesCS1B02G358500.1	TraesCS1B02G039500.1	-	-	-
CGD3	4161	32866	Triticum aestivum	TraesCS1B02G358500.1	TraesCS1D02G033200.1	-	-	-
CGD3	4161	32866	Triticum aestivum	TraesCS1B02G358500.1	TraesCS1D02G033300.1	-	-	-
CGD3	4161	32866	Triticum aestivum	TraesCS1B02G358700.1	TraesCS1A02G031800.1	-	-	-
CGD3	4161	32866	Triticum aestivum	TraesCS1B02G358700.1	TraesCS1A02G031900.1	-	-	-
CGD3	4161	32866	Triticum aestivum	TraesCS1B02G358700.1	TraesCS1B02G039500.1	-	-	-
CGD3	4161	32866	Triticum aestivum	TraesCS1B02G358700.1	TraesCS1D02G033200.1	-	-	-
CGD3	4161	32866	Triticum aestivum	TraesCS1B02G358700.1	TraesCS1D02G033300.1	-	-	-
CGD3	4161	32866	Triticum aestivum	TraesCS1D02G347700.1	TraesCS1A02G031800.1	-	-	-
CGD3	4161	32866	Triticum aestivum	TraesCS1D02G347700.1	TraesCS1A02G031900.1	-	-	-
CGD3	4161	32866	Triticum aestivum	TraesCS1D02G347700.1	TraesCS1B02G039500.1	-	-	-
CGD3	4161	32866	Triticum aestivum	TraesCS1D02G347700.1	TraesCS1D02G033200.1	-	-	-
CGD3	4161	32866	Triticum aestivum	TraesCS1D02G347700.1	TraesCS1D02G033300.1	-	-	-
CGD3	4161	32866	Triticum aestivum	TraesCS7A02G120500.1	TraesCS1A02G031800.1	-	LTR/Gypsy	-
CGD3	4161	32866	Triticum aestivum	TraesCS7A02G120500.1	TraesCS1A02G031900.1	-	LTR/Gypsy	-
CGD3	4161	32866	Triticum aestivum	TraesCS7A02G120500.1	TraesCS1B02G039500.1	-	LTR/Gypsy	-
CGD3	4161	32866	Triticum aestivum	TraesCS7A02G120500.1	TraesCS1D02G033200.1	-	LTR/Gypsy	-
CGD3	4161	32866	Triticum aestivum	TraesCS7A02G120500.1	TraesCS1D02G033300.1	-	LTR/Gypsy	-
CGD3	5236	38896	Triticum aestivum	TraesCS3A02G400700.1	TraesCS3A02G400800.1	Tandem duplication	-	-
CGD3	5236	38896	Triticum aestivum	TraesCS3D02G395600.1	TraesCS3D02G395400.1	Tandem duplication	-	-
CGD3	5236	38896	Triticum aestivum	TraesCS3D02G395600.1	TraesCS3D02G395700.1	Tandem duplication	-	-
CGD3	5236	38896	Triticum aestivum	TraesCS3D02G395600.1	TraesCS3D02G395800.1	Tandem duplication	-	-
CGD3	5236	38896	Triticum aestivum	TraesCS3D02G395600.1	TraesCS3D02G395900.1	Tandem duplication	-	-
CGD3	5236	38896	Triticum aestivum	TraesCS3A02G400700.1	TraesCS3A02G401200.1	-	-	-
CGD3	5236	38896	Triticum aestivum	TraesCS3A02G400700.1	TraesCS3B02G434000.1	-	-	-
CGD3	5236	38896	Triticum aestivum	TraesCS3A02G400700.1	TraesCS3B02G434100.1	-	-	-
CGD3	5236	38896	Triticum aestivum	TraesCS3A02G400700.1	TraesCS3B02G434200.1	-	-	-
CGD3	5236	38896	Triticum aestivum	TraesCS3A02G400700.1	TraesCS3D02G395400.1	-	-	-
CGD3	5236	38896	Triticum aestivum	TraesCS3A02G400700.1	TraesCS3D02G395700.1	-	-	-
CGD3	5236	38896	Triticum aestivum	TraesCS3A02G400700.1	TraesCS3D02G395800.1	-	-	-
CGD3	5236	38896	Triticum aestivum	TraesCS3A02G400700.1	TraesCS3D02G395900.1	-	-	-
CGD3	5236	38896	Triticum aestivum	TraesCS3A02G400700.1	TraesCS3D02G396100.1	-	-	-
CGD3	5236	38896	Triticum aestivum	TraesCS3D02G395600.1	TraesCS3A02G400800.1	-	-	-
CGD3	5236	38896	Triticum aestivum	TraesCS3D02G395600.1	TraesCS3A02G401200.1	-	-	-
CGD3	5236	38896	Triticum aestivum	TraesCS3D02G395600.1	TraesCS3B02G434000.1	-	-	-
CGD3	5236	38896	Triticum aestivum	TraesCS3D02G395600.1	TraesCS3B02G434100.1	-	-	-
CGD3	5236	38896	Triticum aestivum	TraesCS3D02G395600.1	TraesCS3B02G434200.1	-	-	-
CGD3	5236	38896	Triticum aestivum	TraesCS3D02G395600.1	TraesCS3D02G396100.1	-	-	-
CGD3	5338	39497	Brachypodium distachyon	Bradi4g40371.1	Bradi2g56717.1	-	-	-
CGD3	5338	39497	Dactylis glomerata	DG3C02034.1	DG5C05390.1	-	-	-
CGD3	5872	42282	Hordeum vulgare	HORVU5Hr1G119520.5	HORVU5Hr1G119550.1	Tandem duplication	-	-
CGD3	5872	42282	Triticum aestivum	TraesCS4A02G345700.1	TraesCS4A02G345900.1	Tandem duplication	-	-
CGD3	5872	42282	Triticum aestivum	TraesCS4A02G345700.1	TraesCS4A02G346100.1	Tandem duplication	-	-
CGD3	5872	42282	Hordeum vulgare	HORVU5Hr1G119520.5	HORVU1Hr1G003430.1	-	-	-
CGD3	5872	42282	Triticum aestivum	TraesCS4A02G345700.1	TraesCS5B02G527000.1	-	-	-
CGD3	5872	42282	Triticum aestivum	TraesCS4A02G345700.1	TraesCS5B02G527100.1	-	-	-
CGD3	5872	42282	Triticum aestivum	TraesCS4A02G345700.1	TraesCS5D02G526200.1	-	-	-
CGD3	5872	42282	Triticum aestivum	TraesCS4A02G345700.1	TraesCS5D02G526300.1	-	-	-
CGD3	5872	42283	Triticum aestivum	TraesCS4A02G344600.1	TraesCS4A02G344700.1	Tandem duplication	-	-
CGD3	5872	42283	Triticum aestivum	TraesCS5B02G527100.1	TraesCS5B02G527800.1	Tandem duplication	-	LINE/L1
CGD3	5872	42283	Triticum aestivum	TraesCS5D02G527000.1	TraesCS5D02G526800.1	Tandem duplication	-	-
CGD3	5872	42283	Triticum aestivum	TraesCS4A02G344600.1	TraesCS5B02G527800.1	-	-	LINE/L1
CGD3	5872	42283	Triticum aestivum	TraesCS4A02G344600.1	TraesCS5D02G526800.1	-	-	-
CGD3	5872	42283	Triticum aestivum	TraesCS4A02G345700.1	TraesCS5B02G527800.1	-	-	LINE/L1
CGD3	5872	42283	Triticum aestivum	TraesCS4A02G345700.1	TraesCS4A02G344700.1	-	-	-
CGD3	5872	42283	Triticum aestivum	TraesCS4A02G345700.1	TraesCS5D02G526800.1	-	-	-
CGD3	5872	42283	Triticum aestivum	TraesCS4A02G345900.1	TraesCS5B02G527800.1	-	-	LINE/L1
CGD3	5872	42283	Triticum aestivum	TraesCS4A02G345900.1	TraesCS4A02G344700.1	-	-	-
CGD3	5872	42283	Triticum aestivum	TraesCS4A02G345900.1	TraesCS5D02G526800.1	-	-	-
CGD3	5872	42283	Triticum aestivum	TraesCS4A02G346100.1	TraesCS5B02G527800.1	-	-	LINE/L1
CGD3	5872	42283	Triticum aestivum	TraesCS4A02G346100.1	TraesCS4A02G344700.1	-	-	-
CGD3	5872	42283	Triticum aestivum	TraesCS4A02G346100.1	TraesCS5D02G526800.1	-	-	-
CGD3	5872	42283	Triticum aestivum	TraesCS5B02G527000.1	TraesCS5B02G527800.1	-	-	LINE/L1
CGD3	5872	42283	Triticum aestivum	TraesCS5B02G527000.1	TraesCS4A02G344700.1	-	-	-
CGD3	5872	42283	Triticum aestivum	TraesCS5B02G527000.1	TraesCS5D02G526800.1	-	-	-
CGD3	5872	42283	Triticum aestivum	TraesCS5B02G527100.1	TraesCS4A02G344700.1	-	-	-
CGD3	5872	42283	Triticum aestivum	TraesCS5B02G527100.1	TraesCS5D02G526800.1	-	-	-
CGD3	5872	42283	Triticum aestivum	TraesCS5D02G526200.1	TraesCS5B02G527800.1	-	-	LINE/L1
CGD3	5872	42283	Triticum aestivum	TraesCS5D02G526200.1	TraesCS4A02G344700.1	-	-	-
CGD3	5872	42283	Triticum aestivum	TraesCS5D02G526200.1	TraesCS5D02G526800.1	-	-	-
CGD3	5872	42283	Triticum aestivum	TraesCS5D02G526300.1	TraesCS5B02G527800.1	-	-	LINE/L1
CGD3	5872	42283	Triticum aestivum	TraesCS5D02G526300.1	TraesCS4A02G344700.1	-	-	-
CGD3	5872	42283	Triticum aestivum	TraesCS5D02G526300.1	TraesCS5D02G526800.1	-	-	-
CGD3	5872	42283	Triticum aestivum	TraesCS5D02G527000.1	TraesCS5B02G527800.1	-	-	LINE/L1
CGD3	5872	42283	Triticum aestivum	TraesCS5D02G527000.1	TraesCS4A02G344700.1	-	-	-
CGD3	6035	43075	Brachypodium distachyon	Bradi4g28990.3	Bradi4g28980.1	Tandem duplication	-	-
CGD3	6035	43075	Triticum aestivum	TraesCS5B02G192700.1	TraesCS5B02G192500.1	Tandem duplication	-	-
CGD3	6035	43075	Triticum aestivum	TraesCS5D02G200400.1	TraesCS5D02G200200.1	Tandem duplication	-	-
CGD3	6035	43075	Hordeum vulgare	HORVU5Hr1G057900.1	HORVU1Hr1G045870.1	-	-	-
CGD3	6035	43075	Triticum aestivum	TraesCS5B02G192700.1	TraesCS5A02G190700.1	-	-	-
CGD3	6035	43075	Triticum aestivum	TraesCS5B02G192700.1	TraesCS5D02G200200.1	-	-	-
CGD3	6035	43075	Triticum aestivum	TraesCS5D02G200400.1	TraesCS5A02G190700.1	-	-	-
CGD3	6035	43075	Triticum aestivum	TraesCS5D02G200400.1	TraesCS5B02G192500.1	-	-	-
CGD3	6274	44292	Hordeum vulgare	HORVU4Hr1G087400.1	HORVU4Hr1G087340.1	-	DNA/CMC-EnSpm	-
CGD3	6274	44292	Hordeum vulgare	HORVU4Hr1G087400.1	HORVU5Hr1G114500.2	-	DNA/CMC-EnSpm	-
CGD3	8072	53204	Brachypodium distachyon	Bradi2g15920.1	Bradi2g15910.1	Tandem duplication	-	-
CGD3	8072	53204	Hordeum vulgare	HORVU1Hr1G090060.1	HORVU1Hr1G090070.2	Tandem duplication	-	-
CGD3	8072	53204	Triticum aestivum	TraesCS1A02G410100.1	TraesCS1A02G410200.1	Tandem duplication	-	-
CGD3	8072	53204	Triticum aestivum	TraesCS1B02G440000.1	TraesCS1B02G440100.1	Tandem duplication	-	-
CGD3	8072	53204	Triticum aestivum	TraesCS1D02G417400.1	TraesCS1D02G417500.1	Tandem duplication	-	-
CGD3	8072	53204	Triticum aestivum	TraesCS1A02G410100.1	TraesCS1B02G440100.1	-	-	-
CGD3	8072	53204	Triticum aestivum	TraesCS1A02G410100.1	TraesCS1D02G417500.1	-	-	-
CGD3	8072	53204	Triticum aestivum	TraesCS1B02G440000.1	TraesCS1A02G410200.1	-	-	-
CGD3	8072	53204	Triticum aestivum	TraesCS1B02G440000.1	TraesCS1D02G417500.1	-	-	-
CGD3	8072	53204	Triticum aestivum	TraesCS1D02G417400.1	TraesCS1A02G410200.1	-	-	-
CGD3	8072	53204	Triticum aestivum	TraesCS1D02G417400.1	TraesCS1B02G440100.1	-	-	-
CGD3	13183	110782	Dactylis glomerata	DG7C00342.1	DG7C00308.1	-	-	-
CGD3	15697	147459	Hordeum vulgare	HORVU3Hr1G108730.1	HORVU7Hr1G036660.1	-	-	-
CGD3	15697	147459	Triticum aestivum	TraesCS3A02G490000.1	TraesCS7A02G178000.1	-	-	-
CGD3	15697	147459	Triticum aestivum	TraesCS3A02G490000.1	TraesCS7B02G083700.1	-	-	-
CGD3	15697	147459	Triticum aestivum	TraesCS3A02G490000.1	TraesCS7D02G179800.1	-	-	-
CGD3	15697	147459	Triticum aestivum	TraesCS3B02G550600.1	TraesCS7A02G178000.1	-	LINE/L1	-
CGD3	15697	147459	Triticum aestivum	TraesCS3B02G550600.1	TraesCS7B02G083700.1	-	LINE/L1	-
CGD3	15697	147459	Triticum aestivum	TraesCS3B02G550600.1	TraesCS7D02G179800.1	-	LINE/L1	-
CGD3	17081	164805	Brachypodium distachyon	Bradi1g00790.2	Bradi1g00807.1	Tandem duplication	-	-
CGD3	17081	164805	Hordeum vulgare	HORVU5Hr1G125000.2	HORVU5Hr1G124980.2	Tandem duplication	-	-
CGD3	17081	164805	Triticum aestivum	TraesCS4A02G316500.1	TraesCS4A02G316400.1	Tandem duplication	-	-
CGD3	17081	164805	Triticum aestivum	TraesCS5B02G562600.1	TraesCS5B02G562700.1	Tandem duplication	-	-
CGD3	17081	164805	Triticum aestivum	TraesCS5D02G566800.1	TraesCS5D02G566700.1	Tandem duplication	LINE/Dong-R4	-
CGD3	17081	164805	Triticum aestivum	TraesCS4A02G303600.1	TraesCS4A02G316400.1	-	-	-
CGD3	17081	164805	Triticum aestivum	TraesCS4A02G303600.1	TraesCS5B02G562700.1	-	-	-
CGD3	17081	164805	Triticum aestivum	TraesCS4A02G303600.1	TraesCS5D02G566700.1	-	-	-
CGD3	17081	164805	Triticum aestivum	TraesCS4A02G316500.1	TraesCS5B02G562700.1	-	-	-
CGD3	17081	164805	Triticum aestivum	TraesCS4A02G316500.1	TraesCS5D02G566700.1	-	-	-
CGD3	17081	164805	Triticum aestivum	TraesCS4B02G010200.1	TraesCS4A02G316400.1	-	-	-
CGD3	17081	164805	Triticum aestivum	TraesCS4B02G010200.1	TraesCS5B02G562700.1	-	-	-
CGD3	17081	164805	Triticum aestivum	TraesCS4B02G010200.1	TraesCS5D02G566700.1	-	-	-
CGD3	17081	164805	Triticum aestivum	TraesCS5B02G562600.1	TraesCS4A02G316400.1	-	-	-
CGD3	17081	164805	Triticum aestivum	TraesCS5B02G562600.1	TraesCS5D02G566700.1	-	-	-
CGD3	17081	164805	Triticum aestivum	TraesCS5D02G566800.1	TraesCS4A02G316400.1	-	LINE/Dong-R4	-
CGD3	17081	164805	Triticum aestivum	TraesCS5D02G566800.1	TraesCS5B02G562700.1	-	LINE/Dong-R4	-
CGD3	17082	164815	Triticum aestivum	TraesCS1B02G006200.1	TraesCS7D02G425900.1	-	LINE/L1	-
CGD3	17082	164815	Triticum aestivum	TraesCS3A02G010900.1	TraesCS7D02G425900.1	-	LINE/Dong-R4	-
CGD3	17082	164815	Triticum aestivum	TraesCS3D02G000800.1	TraesCS7D02G425900.1	-	DNA/CMC-EnSpm	-
CGD3	17082	164815	Triticum aestivum	TraesCS4B02G269700.1	TraesCS7D02G425900.1	-	-	-
CGD3	17082	164815	Triticum aestivum	TraesCS4D02G269000.1	TraesCS7D02G425900.1	-	-	-
CGD3	17082	164815	Triticum aestivum	TraesCS6A02G120500.2	TraesCS7D02G425900.1	-	-	-
CGD3	17082	164815	Triticum aestivum	TraesCS6A02G150700.1	TraesCS7D02G425900.1	-	-	-
CGD3	17082	164815	Triticum aestivum	TraesCS6B02G148900.1	TraesCS7D02G425900.1	-	-	-
CGD3	17082	164815	Triticum aestivum	TraesCS6B02G178800.1	TraesCS7D02G425900.1	-	-	-
CGD3	17082	164815	Triticum aestivum	TraesCS6D02G110300.1	TraesCS7D02G425900.1	-	LTR/Copia	-
CGD3	17082	164815	Triticum aestivum	TraesCS6D02G110500.1	TraesCS7D02G425900.1	-	-	-
CGD3	17082	164815	Triticum aestivum	TraesCSU02G045200.1	TraesCS7D02G425900.1	-	-	-
CGD3	17082	164815	Triticum aestivum	TraesCSU02G087500.1	TraesCS7D02G425900.1	-	-	-
CGD3	18562	181760	Hordeum vulgare	HORVU5Hr1G042370.1	HORVU4Hr1G022170.2	-	-	-
CGD3	18562	181760	Triticum aestivum	TraesCS5B02G127000.1	TraesCS4B02G118800.1	-	-	-
CGD3	18562	181760	Triticum aestivum	TraesCS5D02G135600.1	TraesCS4B02G118800.1	-	-	-
CGD3	20274	192890	Triticum aestivum	TraesCS5A02G154100.1	TraesCS2B02G076300.1	-	DNA/PIF-Harbinger	-
CGD3	20274	192890	Triticum aestivum	TraesCS5D02G159300.1	TraesCS2B02G076300.1	-	-	-
CGD2	578	5567	Dactylis glomerata	DG6C05373.1	DG6C05354.1	-	-	-
CGD2	681	6446	Brachypodium distachyon	Bradi4g33137.3	Bradi4g33144.2	Tandem duplication	-	-
CGD2	681	6446	Brachypodium distachyon	Bradi4g33137.3	Bradi4g33151.1	Tandem duplication	-	-
CGD2	681	6446	Dactylis glomerata	DG3C04546.1	DG3C04549.1	Tandem duplication	-	-
CGD2	681	6446	Dactylis glomerata	DG3C04546.1	DG3C04550.1	Tandem duplication	-	-
CGD2	681	6446	Dactylis glomerata	DG3C04547.1	DG3C04549.1	Tandem duplication	-	-
CGD2	681	6446	Dactylis glomerata	DG3C04547.1	DG3C04550.1	Tandem duplication	-	-
CGD2	681	6446	Triticum aestivum	TraesCS5A02G254000.1	TraesCS5A02G253900.2	Tandem duplication	-	-
CGD2	681	6446	Triticum aestivum	TraesCS5A02G254000.1	TraesCS5A02G254200.2	Tandem duplication	-	-
CGD2	681	6446	Triticum aestivum	TraesCS5A02G254100.1	TraesCS5A02G253900.2	Tandem duplication	-	-
CGD2	681	6446	Triticum aestivum	TraesCS5A02G254100.1	TraesCS5A02G254200.2	Tandem duplication	-	-
CGD2	681	6446	Triticum aestivum	TraesCS5A02G254100.1	TraesCS5A02G254300.1	Tandem duplication	-	-
CGD2	681	6446	Triticum aestivum	TraesCS5D02G261600.3	TraesCS5D02G261500.1	Tandem duplication	-	-
CGD2	681	6446	Triticum aestivum	TraesCS5D02G261800.1	TraesCS5D02G261900.3	Tandem duplication	LINE/RTE-BovB	-
CGD2	681	6446	Triticum aestivum	TraesCS5A02G254000.1	TraesCS5A02G254300.1	-	-	-
CGD2	681	6446	Triticum aestivum	TraesCS5A02G254000.1	TraesCS5B02G253300.3	-	-	-
CGD2	681	6446	Triticum aestivum	TraesCS5A02G254000.1	TraesCS5B02G253400.1	-	-	-
CGD2	681	6446	Triticum aestivum	TraesCS5A02G254000.1	TraesCS5D02G261500.1	-	-	-
CGD2	681	6446	Triticum aestivum	TraesCS5A02G254000.1	TraesCS5D02G261900.3	-	-	-
CGD2	681	6446	Triticum aestivum	TraesCS5A02G254000.1	TraesCS5D02G262000.1	-	-	-
CGD2	681	6446	Triticum aestivum	TraesCS5A02G254000.1	TraesCS5D02G262100.2	-	-	-
CGD2	681	6446	Triticum aestivum	TraesCS5A02G254000.1	TraesCS5D02G262200.1	-	-	-
CGD2	681	6446	Triticum aestivum	TraesCS5A02G254100.1	TraesCS5B02G253300.3	-	-	-
CGD2	681	6446	Triticum aestivum	TraesCS5A02G254100.1	TraesCS5B02G253400.1	-	-	-
CGD2	681	6446	Triticum aestivum	TraesCS5A02G254100.1	TraesCS5D02G261500.1	-	-	-
CGD2	681	6446	Triticum aestivum	TraesCS5A02G254100.1	TraesCS5D02G261900.3	-	-	-
CGD2	681	6446	Triticum aestivum	TraesCS5A02G254100.1	TraesCS5D02G262000.1	-	-	-
CGD2	681	6446	Triticum aestivum	TraesCS5A02G254100.1	TraesCS5D02G262100.2	-	-	-
CGD2	681	6446	Triticum aestivum	TraesCS5A02G254100.1	TraesCS5D02G262200.1	-	-	-
CGD2	681	6446	Triticum aestivum	TraesCS5B02G252900.3	TraesCS5A02G253900.2	-	-	-
CGD2	681	6446	Triticum aestivum	TraesCS5B02G252900.3	TraesCS5A02G254200.2	-	-	-
CGD2	681	6446	Triticum aestivum	TraesCS5B02G252900.3	TraesCS5A02G254300.1	-	-	-
CGD2	681	6446	Triticum aestivum	TraesCS5B02G252900.3	TraesCS5B02G253300.3	-	-	-
CGD2	681	6446	Triticum aestivum	TraesCS5B02G252900.3	TraesCS5B02G253400.1	-	-	-
CGD2	681	6446	Triticum aestivum	TraesCS5B02G252900.3	TraesCS5D02G261500.1	-	-	-
CGD2	681	6446	Triticum aestivum	TraesCS5B02G252900.3	TraesCS5D02G261900.3	-	-	-
CGD2	681	6446	Triticum aestivum	TraesCS5B02G252900.3	TraesCS5D02G262000.1	-	-	-
CGD2	681	6446	Triticum aestivum	TraesCS5B02G252900.3	TraesCS5D02G262100.2	-	-	-
CGD2	681	6446	Triticum aestivum	TraesCS5B02G252900.3	TraesCS5D02G262200.1	-	-	-
CGD2	681	6446	Triticum aestivum	TraesCS5B02G253000.1	TraesCS5A02G253900.2	-	LINE/RTE-BovB	-
CGD2	681	6446	Triticum aestivum	TraesCS5B02G253000.1	TraesCS5A02G254200.2	-	LINE/RTE-BovB	-
CGD2	681	6446	Triticum aestivum	TraesCS5B02G253000.1	TraesCS5A02G254300.1	-	LINE/RTE-BovB	-
CGD2	681	6446	Triticum aestivum	TraesCS5B02G253000.1	TraesCS5B02G253300.3	-	LINE/RTE-BovB	-
CGD2	681	6446	Triticum aestivum	TraesCS5B02G253000.1	TraesCS5B02G253400.1	-	LINE/RTE-BovB	-
CGD2	681	6446	Triticum aestivum	TraesCS5B02G253000.1	TraesCS5D02G261500.1	-	LINE/RTE-BovB	-
CGD2	681	6446	Triticum aestivum	TraesCS5B02G253000.1	TraesCS5D02G261900.3	-	LINE/RTE-BovB	-
CGD2	681	6446	Triticum aestivum	TraesCS5B02G253000.1	TraesCS5D02G262000.1	-	LINE/RTE-BovB	-
CGD2	681	6446	Triticum aestivum	TraesCS5B02G253000.1	TraesCS5D02G262100.2	-	LINE/RTE-BovB	-
CGD2	681	6446	Triticum aestivum	TraesCS5B02G253000.1	TraesCS5D02G262200.1	-	LINE/RTE-BovB	-
CGD2	681	6446	Triticum aestivum	TraesCS5D02G261600.3	TraesCS5A02G253900.2	-	-	-
CGD2	681	6446	Triticum aestivum	TraesCS5D02G261600.3	TraesCS5A02G254200.2	-	-	-
CGD2	681	6446	Triticum aestivum	TraesCS5D02G261600.3	TraesCS5A02G254300.1	-	-	-
CGD2	681	6446	Triticum aestivum	TraesCS5D02G261600.3	TraesCS5B02G253300.3	-	-	-
CGD2	681	6446	Triticum aestivum	TraesCS5D02G261600.3	TraesCS5B02G253400.1	-	-	-
CGD2	681	6446	Triticum aestivum	TraesCS5D02G261600.3	TraesCS5D02G261900.3	-	-	-
CGD2	681	6446	Triticum aestivum	TraesCS5D02G261600.3	TraesCS5D02G262000.1	-	-	-
CGD2	681	6446	Triticum aestivum	TraesCS5D02G261600.3	TraesCS5D02G262100.2	-	-	-
CGD2	681	6446	Triticum aestivum	TraesCS5D02G261600.3	TraesCS5D02G262200.1	-	-	-
CGD2	681	6446	Triticum aestivum	TraesCS5D02G261700.1	TraesCS5A02G253900.2	-	LINE/RTE-BovB	-
CGD2	681	6446	Triticum aestivum	TraesCS5D02G261700.1	TraesCS5A02G254200.2	-	LINE/RTE-BovB	-
CGD2	681	6446	Triticum aestivum	TraesCS5D02G261700.1	TraesCS5A02G254300.1	-	LINE/RTE-BovB	-
CGD2	681	6446	Triticum aestivum	TraesCS5D02G261700.1	TraesCS5B02G253300.3	-	LINE/RTE-BovB	-
CGD2	681	6446	Triticum aestivum	TraesCS5D02G261700.1	TraesCS5B02G253400.1	-	LINE/RTE-BovB	-
CGD2	681	6446	Triticum aestivum	TraesCS5D02G261700.1	TraesCS5D02G261500.1	-	LINE/RTE-BovB	-
CGD2	681	6446	Triticum aestivum	TraesCS5D02G261700.1	TraesCS5D02G261900.3	-	LINE/RTE-BovB	-
CGD2	681	6446	Triticum aestivum	TraesCS5D02G261700.1	TraesCS5D02G262000.1	-	LINE/RTE-BovB	-
CGD2	681	6446	Triticum aestivum	TraesCS5D02G261700.1	TraesCS5D02G262100.2	-	LINE/RTE-BovB	-
CGD2	681	6446	Triticum aestivum	TraesCS5D02G261700.1	TraesCS5D02G262200.1	-	LINE/RTE-BovB	-
CGD2	681	6446	Triticum aestivum	TraesCS5D02G261800.1	TraesCS5A02G253900.2	-	LINE/RTE-BovB	-
CGD2	681	6446	Triticum aestivum	TraesCS5D02G261800.1	TraesCS5A02G254200.2	-	LINE/RTE-BovB	-
CGD2	681	6446	Triticum aestivum	TraesCS5D02G261800.1	TraesCS5A02G254300.1	-	LINE/RTE-BovB	-
CGD2	681	6446	Triticum aestivum	TraesCS5D02G261800.1	TraesCS5B02G253300.3	-	LINE/RTE-BovB	-
CGD2	681	6446	Triticum aestivum	TraesCS5D02G261800.1	TraesCS5B02G253400.1	-	LINE/RTE-BovB	-
CGD2	681	6446	Triticum aestivum	TraesCS5D02G261800.1	TraesCS5D02G261500.1	-	LINE/RTE-BovB	-
CGD2	681	6446	Triticum aestivum	TraesCS5D02G261800.1	TraesCS5D02G262000.1	-	LINE/RTE-BovB	-
CGD2	681	6446	Triticum aestivum	TraesCS5D02G261800.1	TraesCS5D02G262100.2	-	LINE/RTE-BovB	-
CGD2	681	6446	Triticum aestivum	TraesCS5D02G261800.1	TraesCS5D02G262200.1	-	LINE/RTE-BovB	-
CGD2	1256	11637	Hordeum vulgare	HORVU7Hr1G097070.1	HORVU2Hr1G047870.2	-	-	-
CGD2	1256	11637	Triticum aestivum	TraesCS3D02G264900.1	TraesCS2B02G249700.1	-	-	DNA/hAT-Tip100
CGD2	1256	11637	Triticum aestivum	TraesCS3D02G264900.1	TraesCS2D02G231900.1	-	-	DNA/hAT-Tip100
CGD2	1256	11637	Triticum aestivum	TraesCS3D02G264900.1	TraesCS2A02G233700.1	-	-	-
CGD2	2153	19013	Brachypodium distachyon	Bradi1g32270.1	Bradi2g08362.1	-	-	-
CGD2	2705	23099	Hordeum vulgare	HORVU7Hr1G017950.2	HORVU2Hr1G121170.1	-	-	-
CGD2	2705	23099	Hordeum vulgare	HORVU7Hr1G017950.2	HORVU2Hr1G116670.1	-	-	-
CGD2	2705	23099	Hordeum vulgare	HORVU7Hr1G017950.2	HORVU2Hr1G121320.1	-	-	-
CGD2	2705	23099	Triticum aestivum	TraesCS4A02G376100.1	TraesCS7D02G415700.1	-	-	DNA/CMC-EnSpm;LINE/L1
CGD2	2705	23099	Triticum aestivum	TraesCS4A02G376100.1	TraesCS7D02G415600.1	-	-	LINE/RTE-BovB
CGD2	2705	23099	Triticum aestivum	TraesCS4A02G376100.1	TraesCS2A02G546200.1	-	-	LTR/Copia
CGD2	2705	23099	Triticum aestivum	TraesCS4A02G376100.1	TraesCS2B02G577400.1	-	-	LTR/Copia
CGD2	2705	23099	Triticum aestivum	TraesCS4A02G376100.1	TraesCS2A02G529900.1	-	-	-
CGD2	2705	23099	Triticum aestivum	TraesCS4A02G376100.1	TraesCS2A02G530000.1	-	-	-
CGD2	2705	23099	Triticum aestivum	TraesCS4A02G376100.1	TraesCS2A02G530200.1	-	-	-
CGD2	2705	23099	Triticum aestivum	TraesCS4A02G376100.1	TraesCS2A02G546400.1	-	-	-
CGD2	2705	23099	Triticum aestivum	TraesCS4A02G376100.1	TraesCS2A02G546500.1	-	-	-
CGD2	2705	23099	Triticum aestivum	TraesCS4A02G376100.1	TraesCS2A02G546600.1	-	-	-
CGD2	2705	23099	Triticum aestivum	TraesCS4A02G376100.1	TraesCS2B02G559600.1	-	-	-
CGD2	2705	23099	Triticum aestivum	TraesCS4A02G376100.1	TraesCS2B02G560400.1	-	-	-
CGD2	2705	23099	Triticum aestivum	TraesCS4A02G376100.1	TraesCS2B02G577100.1	-	-	-
CGD2	2705	23099	Triticum aestivum	TraesCS4A02G376100.1	TraesCS2B02G577200.1	-	-	-
CGD2	2705	23099	Triticum aestivum	TraesCS4A02G376100.1	TraesCS2D02G547400.1	-	-	-
CGD2	2705	23099	Triticum aestivum	TraesCS4A02G376100.1	TraesCS2D02G547500.1	-	-	-
CGD2	2705	23099	Triticum aestivum	TraesCS4A02G376100.1	TraesCS2D02G547700.1	-	-	-
CGD2	2705	23099	Triticum aestivum	TraesCS7A02G077500.1	TraesCS7D02G415700.1	-	-	DNA/CMC-EnSpm;LINE/L1
CGD2	2705	23099	Triticum aestivum	TraesCS7A02G077500.1	TraesCS7D02G415600.1	-	-	LINE/RTE-BovB
CGD2	2705	23099	Triticum aestivum	TraesCS7A02G077500.1	TraesCS2A02G546200.1	-	-	LTR/Copia
CGD2	2705	23099	Triticum aestivum	TraesCS7A02G077500.1	TraesCS2B02G577400.1	-	-	LTR/Copia
CGD2	2705	23099	Triticum aestivum	TraesCS7A02G077500.1	TraesCS2A02G529900.1	-	-	-
CGD2	2705	23099	Triticum aestivum	TraesCS7A02G077500.1	TraesCS2A02G530000.1	-	-	-
CGD2	2705	23099	Triticum aestivum	TraesCS7A02G077500.1	TraesCS2A02G530200.1	-	-	-
CGD2	2705	23099	Triticum aestivum	TraesCS7A02G077500.1	TraesCS2A02G546400.1	-	-	-
CGD2	2705	23099	Triticum aestivum	TraesCS7A02G077500.1	TraesCS2A02G546500.1	-	-	-
CGD2	2705	23099	Triticum aestivum	TraesCS7A02G077500.1	TraesCS2A02G546600.1	-	-	-
CGD2	2705	23099	Triticum aestivum	TraesCS7A02G077500.1	TraesCS2B02G559600.1	-	-	-
CGD2	2705	23099	Triticum aestivum	TraesCS7A02G077500.1	TraesCS2B02G560400.1	-	-	-
CGD2	2705	23099	Triticum aestivum	TraesCS7A02G077500.1	TraesCS2B02G577100.1	-	-	-
CGD2	2705	23099	Triticum aestivum	TraesCS7A02G077500.1	TraesCS2B02G577200.1	-	-	-
CGD2	2705	23099	Triticum aestivum	TraesCS7A02G077500.1	TraesCS2D02G547400.1	-	-	-
CGD2	2705	23099	Triticum aestivum	TraesCS7A02G077500.1	TraesCS2D02G547500.1	-	-	-
CGD2	2705	23099	Triticum aestivum	TraesCS7A02G077500.1	TraesCS2D02G547700.1	-	-	-
CGD2	2705	23099	Triticum aestivum	TraesCS7D02G073100.1	TraesCS7D02G415700.1	-	-	DNA/CMC-EnSpm;LINE/L1
CGD2	2705	23099	Triticum aestivum	TraesCS7D02G073100.1	TraesCS7D02G415600.1	-	-	LINE/RTE-BovB
CGD2	2705	23099	Triticum aestivum	TraesCS7D02G073100.1	TraesCS2A02G546200.1	-	-	LTR/Copia
CGD2	2705	23099	Triticum aestivum	TraesCS7D02G073100.1	TraesCS2B02G577400.1	-	-	LTR/Copia
CGD2	2705	23099	Triticum aestivum	TraesCS7D02G073100.1	TraesCS2A02G529900.1	-	-	-
CGD2	2705	23099	Triticum aestivum	TraesCS7D02G073100.1	TraesCS2A02G530000.1	-	-	-
CGD2	2705	23099	Triticum aestivum	TraesCS7D02G073100.1	TraesCS2A02G530200.1	-	-	-
CGD2	2705	23099	Triticum aestivum	TraesCS7D02G073100.1	TraesCS2A02G546400.1	-	-	-
CGD2	2705	23099	Triticum aestivum	TraesCS7D02G073100.1	TraesCS2A02G546500.1	-	-	-
CGD2	2705	23099	Triticum aestivum	TraesCS7D02G073100.1	TraesCS2A02G546600.1	-	-	-
CGD2	2705	23099	Triticum aestivum	TraesCS7D02G073100.1	TraesCS2B02G559600.1	-	-	-
CGD2	2705	23099	Triticum aestivum	TraesCS7D02G073100.1	TraesCS2B02G560400.1	-	-	-
CGD2	2705	23099	Triticum aestivum	TraesCS7D02G073100.1	TraesCS2B02G577100.1	-	-	-
CGD2	2705	23099	Triticum aestivum	TraesCS7D02G073100.1	TraesCS2B02G577200.1	-	-	-
CGD2	2705	23099	Triticum aestivum	TraesCS7D02G073100.1	TraesCS2D02G547400.1	-	-	-
CGD2	2705	23099	Triticum aestivum	TraesCS7D02G073100.1	TraesCS2D02G547500.1	-	-	-
CGD2	2705	23099	Triticum aestivum	TraesCS7D02G073100.1	TraesCS2D02G547700.1	-	-	-
CGD2	2957	24982	Dactylis glomerata	DG6C02698.1	DG6C02290.1	-	-	-
CGD2	2957	24982	Dactylis glomerata	DG6C02698.1	DG6C02291.1	-	-	-
CGD2	3730	30117	Dactylis glomerata	DG2C04723.1	DG1C04069.1	-	-	-
CGD2	4224	33261	Triticum aestivum	TraesCS5B02G480000.1	TraesCS3A02G459800.1	-	-	LINE/L1
CGD2	4224	33261	Triticum aestivum	TraesCS5B02G480000.1	TraesCS3A02G460000.1	-	-	LINE/L1
CGD2	4224	33261	Triticum aestivum	TraesCS5B02G480000.1	TraesCS3A02G460400.1	-	-	LINE/L1
CGD2	4224	33261	Triticum aestivum	TraesCS5B02G480000.1	TraesCS3A02G460500.1	-	-	LINE/L1
CGD2	4224	33261	Triticum aestivum	TraesCS5B02G480000.1	TraesCS3B02G499900.1	-	-	LINE/L1
CGD2	4224	33261	Triticum aestivum	TraesCS5B02G480000.1	TraesCS3B02G500700.1	-	-	LINE/L1
CGD2	4224	33261	Triticum aestivum	TraesCS5B02G480000.1	TraesCS3B02G500900.1	-	-	LINE/L1
CGD2	4224	33261	Triticum aestivum	TraesCS5B02G480000.1	TraesCS3B02G501400.1	-	-	LINE/L1
CGD2	4224	33261	Triticum aestivum	TraesCS5B02G480000.1	TraesCS3B02G501600.1	-	-	LINE/L1
CGD2	4224	33261	Triticum aestivum	TraesCS5B02G480000.1	TraesCS3B02G503100.1	-	-	LINE/L1
CGD2	4224	33261	Triticum aestivum	TraesCS5B02G480000.1	TraesCS3B02G503300.1	-	-	LINE/L1
CGD2	4224	33261	Triticum aestivum	TraesCS5B02G480000.1	TraesCS3D02G452800.1	-	-	LINE/L1
CGD2	4224	33261	Triticum aestivum	TraesCS5B02G480000.1	TraesCS3D02G453000.1	-	-	LINE/L1
CGD2	4224	33261	Triticum aestivum	TraesCS5B02G480000.1	TraesCS3D02G453400.1	-	-	LINE/L1
CGD2	4224	33261	Triticum aestivum	TraesCS5B02G480000.1	TraesCS3D02G453500.1	-	-	LINE/L1
CGD2	4224	33261	Triticum aestivum	TraesCS5B02G480000.1	TraesCS3D02G453800.1	-	-	LINE/L1
CGD2	4224	33261	Triticum aestivum	TraesCS5B02G480000.1	TraesCS3D02G454000.1	-	-	LINE/L1
CGD2	4224	33261	Triticum aestivum	TraesCS5B02G480000.1	TraesCS3B02G502900.2	-	-	LINE/RTE-BovB
CGD2	4224	33261	Triticum aestivum	TraesCS5B02G480000.1	TraesCS3B02G499400.1	-	-	LTR/Gypsy;LTR/Copia;DNA/MULE-MuDR
CGD2	4224	33261	Triticum aestivum	TraesCS5B02G480000.1	TraesCS3A02G460100.1	-	-	-
CGD2	4224	33261	Triticum aestivum	TraesCS5B02G480000.1	TraesCS3A02G460300.1	-	-	-
CGD2	4224	33261	Triticum aestivum	TraesCS5B02G480000.1	TraesCS3B02G500400.1	-	-	-
CGD2	4224	33261	Triticum aestivum	TraesCS5B02G480000.1	TraesCS3B02G501300.3	-	-	-
CGD2	4224	33261	Triticum aestivum	TraesCS5B02G480000.1	TraesCS3B02G501500.1	-	-	-
CGD2	4224	33261	Triticum aestivum	TraesCS5B02G480000.1	TraesCS3B02G502400.1	-	-	-
CGD2	4224	33261	Triticum aestivum	TraesCS5B02G480000.1	TraesCS3B02G502700.1	-	-	-
CGD2	4224	33261	Triticum aestivum	TraesCS5B02G480000.1	TraesCS3B02G503200.1	-	-	-
CGD2	4224	33261	Triticum aestivum	TraesCS5B02G480000.1	TraesCS3D02G452600.1	-	-	-
CGD2	4224	33261	Triticum aestivum	TraesCS5B02G480000.1	TraesCS3D02G453200.1	-	-	-
CGD2	4224	33261	Triticum aestivum	TraesCS5B02G480000.1	TraesCSU02G202500.1	-	-	-
CGD2	4587	35287	Hordeum vulgare	HORVU7Hr1G093430.2	HORVU7Hr1G093480.1	Tandem duplication	-	-
CGD2	4587	35287	Triticum aestivum	TraesCS7B02G298700.1	TraesCS7B02G298900.1	Tandem duplication	-	-
CGD2	4587	35287	Triticum aestivum	TraesCS7D02G392100.1	TraesCS7D02G392400.1	Tandem duplication	-	-
CGD2	4587	35287	Triticum aestivum	TraesCS7D02G392200.1	TraesCS7D02G392400.1	Tandem duplication	-	-
CGD2	4587	35287	Triticum aestivum	TraesCS7A02G396200.1	TraesCS7A02G398000.1	-	-	-
CGD2	4587	35287	Triticum aestivum	TraesCS7A02G396200.1	TraesCS7B02G298900.1	-	-	-
CGD2	4587	35287	Triticum aestivum	TraesCS7A02G396200.1	TraesCS7D02G392400.1	-	-	-
CGD2	4587	35287	Triticum aestivum	TraesCS7A02G396600.1	TraesCS7A02G398000.1	-	-	-
CGD2	4587	35287	Triticum aestivum	TraesCS7A02G396600.1	TraesCS7B02G298900.1	-	-	-
CGD2	4587	35287	Triticum aestivum	TraesCS7A02G396600.1	TraesCS7D02G392400.1	-	-	-
CGD2	4587	35287	Triticum aestivum	TraesCS7B02G298200.1	TraesCS7A02G398000.1	-	-	-
CGD2	4587	35287	Triticum aestivum	TraesCS7B02G298200.1	TraesCS7B02G298900.1	-	-	-
CGD2	4587	35287	Triticum aestivum	TraesCS7B02G298200.1	TraesCS7D02G392400.1	-	-	-
CGD2	4587	35287	Triticum aestivum	TraesCS7B02G298700.1	TraesCS7A02G398000.1	-	-	-
CGD2	4587	35287	Triticum aestivum	TraesCS7B02G298700.1	TraesCS7D02G392400.1	-	-	-
CGD2	4587	35287	Triticum aestivum	TraesCS7D02G391800.1	TraesCS7A02G398000.1	-	-	-
CGD2	4587	35287	Triticum aestivum	TraesCS7D02G391800.1	TraesCS7B02G298900.1	-	-	-
CGD2	4587	35287	Triticum aestivum	TraesCS7D02G391800.1	TraesCS7D02G392400.1	-	-	-
CGD2	4587	35287	Triticum aestivum	TraesCS7D02G392100.1	TraesCS7A02G398000.1	-	-	-
CGD2	4587	35287	Triticum aestivum	TraesCS7D02G392100.1	TraesCS7B02G298900.1	-	-	-
CGD2	4587	35287	Triticum aestivum	TraesCS7D02G392200.1	TraesCS7A02G398000.1	-	-	-
CGD2	4587	35287	Triticum aestivum	TraesCS7D02G392200.1	TraesCS7B02G298900.1	-	-	-
CGD2	4733	36144	Brachypodium distachyon	Bradi4g02660.2	Bradi4g06000.3	-	-	-
CGD2	4733	36144	Dactylis glomerata	DG2C03682.1	DG4C01459.1	-	-	-
CGD2	4733	36144	Dactylis glomerata	DG4C00621.1	DG4C01459.1	-	-	-
CGD2	4733	36144	Triticum aestivum	TraesCS5B02G065700.1	TraesCS5A02G098200.1	-	-	-
CGD2	4733	36144	Triticum aestivum	TraesCS5B02G065700.1	TraesCS5B02G103400.1	-	-	-
CGD2	4733	36144	Triticum aestivum	TraesCS5B02G065700.1	TraesCS5B02G103400.2	-	-	-
CGD2	4733	36144	Triticum aestivum	TraesCS5B02G065700.1	TraesCS5B02G345300.1	-	-	-
CGD2	4733	36144	Triticum aestivum	TraesCS5B02G065700.1	TraesCS5D02G110200.1	-	-	-
CGD2	4733	36144	Triticum aestivum	TraesCS5D02G069900.1	TraesCS5A02G098200.1	-	LTR/Gypsy	-
CGD2	4733	36144	Triticum aestivum	TraesCS5D02G069900.1	TraesCS5B02G103400.1	-	LTR/Gypsy	-
CGD2	4733	36144	Triticum aestivum	TraesCS5D02G069900.1	TraesCS5B02G103400.2	-	LTR/Gypsy	-
CGD2	4733	36144	Triticum aestivum	TraesCS5D02G069900.1	TraesCS5B02G345300.1	-	LTR/Gypsy	-
CGD2	4733	36144	Triticum aestivum	TraesCS5D02G069900.1	TraesCS5D02G110200.1	-	LTR/Gypsy	-
CGD2	4733	36144	Triticum aestivum	TraesCSU02G158600.1	TraesCS5A02G098200.1	-	-	-
CGD2	4733	36144	Triticum aestivum	TraesCSU02G158600.1	TraesCS5B02G103400.1	-	-	-
CGD2	4733	36144	Triticum aestivum	TraesCSU02G158600.1	TraesCS5B02G103400.2	-	-	-
CGD2	4733	36144	Triticum aestivum	TraesCSU02G158600.1	TraesCS5B02G345300.1	-	-	-
CGD2	4733	36144	Triticum aestivum	TraesCSU02G158600.1	TraesCS5D02G110200.1	-	-	-
CGD2	4761	36298	Triticum aestivum	TraesCS1B02G110800.1	TraesCS7A02G364600.1	-	-	-
CGD2	4761	36298	Triticum aestivum	TraesCS1B02G110800.1	TraesCS7B02G263000.1	-	-	-
CGD2	4761	36298	Triticum aestivum	TraesCS1B02G110800.1	TraesCS7D02G358200.1	-	-	-
CGD2	5169	38536	Dactylis glomerata	DG4C03124.1	DG5C05799.1	-	-	-
CGD2	5280	39196	Dactylis glomerata	DG4C03127.1	DG1C04044.1	-	-	-
CGD2	5682	41312	Triticum aestivum	TraesCS6D02G164400.1	TraesCS6A02G145000.1	-	LINE/L1	LINE/L1
CGD2	5682	41312	Triticum aestivum	TraesCS6D02G164400.1	TraesCS6B02G173200.1	-	LINE/L1	LINE/L1
CGD2	5682	41312	Triticum aestivum	TraesCS6D02G164400.1	TraesCS7B02G164900.1	-	LINE/L1	LINE/L1
CGD2	5682	41312	Triticum aestivum	TraesCS6D02G164400.1	TraesCS7D02G267500.1	-	LINE/L1	LINE/L1
CGD2	5963	42685	Dactylis glomerata	DG4C04070.1	DG4C04071.1	Tandem duplication	-	-
CGD2	6013	42974	Hordeum vulgare	HORVU3Hr1G105140.4	HORVU5Hr1G056280.13	-	LTR/Gypsy;LTR/Copia;LINE/L1	-
CGD2	6013	42974	Triticum aestivum	TraesCS3A02G479800.1	TraesCS2B02G149900.1	-	-	LINE/L1
CGD2	6013	42974	Triticum aestivum	TraesCS3A02G479800.1	TraesCS2D02G130000.1	-	-	LINE/L1
CGD2	6013	42974	Triticum aestivum	TraesCS3A02G479800.1	TraesCS2A02G127800.1	-	-	LINE/L1;LTR/Copia
CGD2	6013	42974	Triticum aestivum	TraesCS3A02G479800.1	TraesCS5A02G185500.1	-	-	-
CGD2	6013	42974	Triticum aestivum	TraesCS3A02G479800.1	TraesCS5B02G183500.1	-	-	-
CGD2	6013	42974	Triticum aestivum	TraesCS3A02G479800.1	TraesCS5D02G190600.1	-	-	-
CGD2	6013	42974	Triticum aestivum	TraesCS3B02G523700.1	TraesCS2B02G149900.1	-	DNA/CMC-EnSpm	LINE/L1
CGD2	6013	42974	Triticum aestivum	TraesCS3B02G523700.1	TraesCS2D02G130000.1	-	DNA/CMC-EnSpm	LINE/L1
CGD2	6013	42974	Triticum aestivum	TraesCS3B02G523700.1	TraesCS2A02G127800.1	-	DNA/CMC-EnSpm	LINE/L1;LTR/Copia
CGD2	6013	42974	Triticum aestivum	TraesCS3B02G523700.1	TraesCS5A02G185500.1	-	DNA/CMC-EnSpm	-
CGD2	6013	42974	Triticum aestivum	TraesCS3B02G523700.1	TraesCS5B02G183500.1	-	DNA/CMC-EnSpm	-
CGD2	6013	42974	Triticum aestivum	TraesCS3B02G523700.1	TraesCS5D02G190600.1	-	DNA/CMC-EnSpm	-
CGD2	6013	42974	Triticum aestivum	TraesCS3B02G524400.1	TraesCS2B02G149900.1	-	-	LINE/L1
CGD2	6013	42974	Triticum aestivum	TraesCS3B02G524400.1	TraesCS2D02G130000.1	-	-	LINE/L1
CGD2	6013	42974	Triticum aestivum	TraesCS3B02G524400.1	TraesCS2A02G127800.1	-	-	LINE/L1;LTR/Copia
CGD2	6013	42974	Triticum aestivum	TraesCS3B02G524400.1	TraesCS5A02G185500.1	-	-	-
CGD2	6013	42974	Triticum aestivum	TraesCS3B02G524400.1	TraesCS5B02G183500.1	-	-	-
CGD2	6013	42974	Triticum aestivum	TraesCS3B02G524400.1	TraesCS5D02G190600.1	-	-	-
CGD2	6013	42974	Triticum aestivum	TraesCS3D02G474700.1	TraesCS2B02G149900.1	-	-	LINE/L1
CGD2	6013	42974	Triticum aestivum	TraesCS3D02G474700.1	TraesCS2D02G130000.1	-	-	LINE/L1
CGD2	6013	42974	Triticum aestivum	TraesCS3D02G474700.1	TraesCS2A02G127800.1	-	-	LINE/L1;LTR/Copia
CGD2	6013	42974	Triticum aestivum	TraesCS3D02G474700.1	TraesCS5A02G185500.1	-	-	-
CGD2	6013	42974	Triticum aestivum	TraesCS3D02G474700.1	TraesCS5B02G183500.1	-	-	-
CGD2	6013	42974	Triticum aestivum	TraesCS3D02G474700.1	TraesCS5D02G190600.1	-	-	-
CGD2	6203	43911	Dactylis glomerata	DG6C01903.1	DG2C02987.1	-	-	-
CGD2	6203	43911	Dactylis glomerata	DG6C01903.1	DG4C01963.1	-	-	-
CGD2	6261	44193	Brachypodium distachyon	Bradi1g55060.1	Bradi2g21217.1	-	-	-
CGD2	6261	44193	Dactylis glomerata	DG3C07010.1	DG0C00763.1	-	-	-
CGD2	6380	44829	Dactylis glomerata	DG6C01511.1	DG6C01512.1	Tandem duplication	-	-
CGD2	6380	44829	Hordeum vulgare	HORVU1Hr1G072670.1	HORVU1Hr1G072680.2	Tandem duplication	-	-
CGD2	6380	44829	Triticum aestivum	TraesCS1A02G281900.1	TraesCS1A02G282000.1	Tandem duplication	-	-
CGD2	6380	44829	Triticum aestivum	TraesCS1B02G291100.1	TraesCS1B02G291200.1	Tandem duplication	-	-
CGD2	6380	44829	Triticum aestivum	TraesCS1A02G281900.1	TraesCS1B02G291200.1	-	-	-
CGD2	6380	44829	Triticum aestivum	TraesCS1A02G281900.1	TraesCS1D02G281300.1	-	-	-
CGD2	6380	44829	Triticum aestivum	TraesCS1B02G291100.1	TraesCS1A02G282000.1	-	-	-
CGD2	6380	44829	Triticum aestivum	TraesCS1B02G291100.1	TraesCS1D02G281300.1	-	-	-
CGD2	6844	47042	Brachypodium distachyon	Bradi3g60860.1	Bradi2g33640.1	-	-	-
CGD2	6844	47042	Hordeum vulgare	HORVU6Hr1G095240.1	HORVU1Hr1G027500.1	-	-	-
CGD2	7840	51939	Hordeum vulgare	HORVU1Hr1G052730.26	HORVU7Hr1G044070.2	-	-	-
CGD2	7840	51939	Triticum aestivum	TraesCS1A02G205200.1	TraesCS4A02G427500.1	-	-	-
CGD2	7840	51939	Triticum aestivum	TraesCS1A02G205200.1	TraesCS7A02G062100.1	-	-	-
CGD2	7840	51939	Triticum aestivum	TraesCS1A02G205200.1	TraesCS7A02G217200.1	-	-	-
CGD2	7840	51939	Triticum aestivum	TraesCS1A02G205200.1	TraesCS7B02G124100.1	-	-	-
CGD2	7840	51939	Triticum aestivum	TraesCS1A02G205200.1	TraesCS7D02G056800.1	-	-	-
CGD2	7840	51939	Triticum aestivum	TraesCS1A02G205200.1	TraesCS7D02G218500.1	-	-	-
CGD2	7840	51939	Triticum aestivum	TraesCS1B02G218800.1	TraesCS4A02G427500.1	-	DNA/PIF-Harbinger;LTR/Gypsy	-
CGD2	7840	51939	Triticum aestivum	TraesCS1B02G218800.1	TraesCS7A02G062100.1	-	DNA/PIF-Harbinger;LTR/Gypsy	-
CGD2	7840	51939	Triticum aestivum	TraesCS1B02G218800.1	TraesCS7A02G217200.1	-	DNA/PIF-Harbinger;LTR/Gypsy	-
CGD2	7840	51939	Triticum aestivum	TraesCS1B02G218800.1	TraesCS7B02G124100.1	-	DNA/PIF-Harbinger;LTR/Gypsy	-
CGD2	7840	51939	Triticum aestivum	TraesCS1B02G218800.1	TraesCS7D02G056800.1	-	DNA/PIF-Harbinger;LTR/Gypsy	-
CGD2	7840	51939	Triticum aestivum	TraesCS1B02G218800.1	TraesCS7D02G218500.1	-	DNA/PIF-Harbinger;LTR/Gypsy	-
CGD2	7840	51939	Triticum aestivum	TraesCS1D02G208500.1	TraesCS4A02G427500.1	-	-	-
CGD2	7840	51939	Triticum aestivum	TraesCS1D02G208500.1	TraesCS7A02G062100.1	-	-	-
CGD2	7840	51939	Triticum aestivum	TraesCS1D02G208500.1	TraesCS7A02G217200.1	-	-	-
CGD2	7840	51939	Triticum aestivum	TraesCS1D02G208500.1	TraesCS7B02G124100.1	-	-	-
CGD2	7840	51939	Triticum aestivum	TraesCS1D02G208500.1	TraesCS7D02G056800.1	-	-	-
CGD2	7840	51939	Triticum aestivum	TraesCS1D02G208500.1	TraesCS7D02G218500.1	-	-	-
CGD2	8390	54705	Brachypodium distachyon	Bradi2g13416.2	Bradi4g43717.1	-	-	-
CGD2	8928	57369	Brachypodium distachyon	Bradi4g26905.4	Bradi4g45380.1	-	-	-
CGD2	9110	58255	Hordeum vulgare	HORVU2Hr1G006480.6	HORVU5Hr1G062610.10	-	-	DNA/PIF-Harbinger
CGD2	9110	58255	Triticum aestivum	TraesCS2A02G042400.1	TraesCS2A02G043000.1	-	-	-
CGD2	9110	58255	Triticum aestivum	TraesCS2A02G042400.1	TraesCS2A02G572900.1	-	-	-
CGD2	9110	58255	Triticum aestivum	TraesCS2A02G042400.1	TraesCS2D02G042200.1	-	-	-
CGD2	9110	58255	Triticum aestivum	TraesCS2A02G042400.1	TraesCS5B02G229300.1	-	-	-
CGD2	9110	58255	Triticum aestivum	TraesCS2A02G042400.1	TraesCS5D02G026800.1	-	-	-
CGD2	9110	58255	Triticum aestivum	TraesCS2A02G042400.1	TraesCS5D02G236900.1	-	-	-
CGD2	9110	58255	Triticum aestivum	TraesCS2A02G042400.1	TraesCS5D02G237000.1	-	-	-
CGD2	9110	58255	Triticum aestivum	TraesCS2A02G042400.1	TraesCS7B02G486600.1	-	-	-
CGD2	9110	58255	Triticum aestivum	TraesCS2A02G042400.1	TraesCS7D02G549200.1	-	-	-
CGD2	9110	58255	Triticum aestivum	TraesCS2A02G042400.1	TraesCSU02G180000.1	-	-	-
CGD2	9110	58255	Triticum aestivum	TraesCS2B02G054900.1	TraesCS2A02G043000.1	-	-	-
CGD2	9110	58255	Triticum aestivum	TraesCS2B02G054900.1	TraesCS2A02G572900.1	-	-	-
CGD2	9110	58255	Triticum aestivum	TraesCS2B02G054900.1	TraesCS2D02G042200.1	-	-	-
CGD2	9110	58255	Triticum aestivum	TraesCS2B02G054900.1	TraesCS5B02G229300.1	-	-	-
CGD2	9110	58255	Triticum aestivum	TraesCS2B02G054900.1	TraesCS5D02G026800.1	-	-	-
CGD2	9110	58255	Triticum aestivum	TraesCS2B02G054900.1	TraesCS5D02G236900.1	-	-	-
CGD2	9110	58255	Triticum aestivum	TraesCS2B02G054900.1	TraesCS5D02G237000.1	-	-	-
CGD2	9110	58255	Triticum aestivum	TraesCS2B02G054900.1	TraesCS7B02G486600.1	-	-	-
CGD2	9110	58255	Triticum aestivum	TraesCS2B02G054900.1	TraesCS7D02G549200.1	-	-	-
CGD2	9110	58255	Triticum aestivum	TraesCS2B02G054900.1	TraesCSU02G180000.1	-	-	-
CGD2	9110	58255	Triticum aestivum	TraesCS2D02G041400.1	TraesCS2A02G043000.1	-	-	-
CGD2	9110	58255	Triticum aestivum	TraesCS2D02G041400.1	TraesCS2A02G572900.1	-	-	-
CGD2	9110	58255	Triticum aestivum	TraesCS2D02G041400.1	TraesCS2D02G042200.1	-	-	-
CGD2	9110	58255	Triticum aestivum	TraesCS2D02G041400.1	TraesCS5B02G229300.1	-	-	-
CGD2	9110	58255	Triticum aestivum	TraesCS2D02G041400.1	TraesCS5D02G026800.1	-	-	-
CGD2	9110	58255	Triticum aestivum	TraesCS2D02G041400.1	TraesCS5D02G236900.1	-	-	-
CGD2	9110	58255	Triticum aestivum	TraesCS2D02G041400.1	TraesCS5D02G237000.1	-	-	-
CGD2	9110	58255	Triticum aestivum	TraesCS2D02G041400.1	TraesCS7B02G486600.1	-	-	-
CGD2	9110	58255	Triticum aestivum	TraesCS2D02G041400.1	TraesCS7D02G549200.1	-	-	-
CGD2	9110	58255	Triticum aestivum	TraesCS2D02G041400.1	TraesCSU02G180000.1	-	-	-
CGD2	9110	58255	Triticum aestivum	TraesCS2D02G041500.1	TraesCS2A02G043000.1	-	-	-
CGD2	9110	58255	Triticum aestivum	TraesCS2D02G041500.1	TraesCS2A02G572900.1	-	-	-
CGD2	9110	58255	Triticum aestivum	TraesCS2D02G041500.1	TraesCS2D02G042200.1	-	-	-
CGD2	9110	58255	Triticum aestivum	TraesCS2D02G041500.1	TraesCS5B02G229300.1	-	-	-
CGD2	9110	58255	Triticum aestivum	TraesCS2D02G041500.1	TraesCS5D02G026800.1	-	-	-
CGD2	9110	58255	Triticum aestivum	TraesCS2D02G041500.1	TraesCS5D02G236900.1	-	-	-
CGD2	9110	58255	Triticum aestivum	TraesCS2D02G041500.1	TraesCS5D02G237000.1	-	-	-
CGD2	9110	58255	Triticum aestivum	TraesCS2D02G041500.1	TraesCS7B02G486600.1	-	-	-
CGD2	9110	58255	Triticum aestivum	TraesCS2D02G041500.1	TraesCS7D02G549200.1	-	-	-
CGD2	9110	58255	Triticum aestivum	TraesCS2D02G041500.1	TraesCSU02G180000.1	-	-	-
CGD2	9638	60950	Dactylis glomerata	DG7C02483.1	DG5C05162.1	-	-	-
CGD2	9762	61688	Dactylis glomerata	DG0C00725.1	DG0C00728.1	Tandem duplication	-	-
CGD2	9762	61688	Dactylis glomerata	DG0C00735.1	DG0C00731.1	Tandem duplication	-	-
CGD2	9762	61688	Dactylis glomerata	DG0C00725.1	DG0C00731.1	-	-	-
CGD2	9762	61688	Dactylis glomerata	DG0C00735.1	DG0C00728.1	-	-	-
CGD2	9762	61688	Dactylis glomerata	DG4C06194.1	DG0C00728.1	-	-	-
CGD2	9762	61688	Dactylis glomerata	DG4C06194.1	DG0C00731.1	-	-	-
CGD2	10343	65534	Dactylis glomerata	DG5C06213.1	DG5C06209.1	Tandem duplication	-	-
CGD2	10343	65534	Dactylis glomerata	DG5C06213.1	DG5C06208.1	-	-	-
CGD2	10343	65534	Dactylis glomerata	DG5C06217.1	DG5C06208.1	-	-	-
CGD2	10343	65534	Dactylis glomerata	DG5C06217.1	DG5C06209.1	-	-	-
CGD2	10511	67036	Dactylis glomerata	DG4C06040.1	DG5C06739.1	-	-	-
CGD2	10588	68056	Dactylis glomerata	DG2C02745.1	DG6C00037.1	-	-	-
CGD2	10667	69067	Brachypodium distachyon	Bradi1g50330.1	Bradi1g50360.1	Tandem duplication	-	-
CGD2	10667	69067	Brachypodium distachyon	Bradi3g17666.1	Bradi1g50360.1	-	-	-
CGD2	10667	69067	Hordeum vulgare	HORVU7Hr1G006600.3	HORVU7Hr1G098200.2	-	-	-
CGD2	10667	69067	Hordeum vulgare	HORVU7Hr1G006600.3	HORVU0Hr1G039640.2	-	-	-
CGD2	10667	69067	Triticum aestivum	TraesCS4A02G451300.1	TraesCS7D02G033700.1	-	-	DNA/CMC-EnSpm
CGD2	10667	69067	Triticum aestivum	TraesCS4A02G451300.1	TraesCS7B02G326500.1	-	-	-
CGD2	10667	69067	Triticum aestivum	TraesCS4A02G451300.1	TraesCS7D02G418100.1	-	-	-
CGD2	10667	69067	Triticum aestivum	TraesCS4A02G451800.1	TraesCS7D02G033700.1	-	-	DNA/CMC-EnSpm
CGD2	10667	69067	Triticum aestivum	TraesCS4A02G451800.1	TraesCS7B02G326500.1	-	-	-
CGD2	10667	69067	Triticum aestivum	TraesCS4A02G451800.1	TraesCS7D02G418100.1	-	-	-
CGD2	10667	69067	Triticum aestivum	TraesCS4A02G454000.1	TraesCS7D02G033700.1	-	-	DNA/CMC-EnSpm
CGD2	10667	69067	Triticum aestivum	TraesCS4A02G454000.1	TraesCS7B02G326500.1	-	-	-
CGD2	10667	69067	Triticum aestivum	TraesCS4A02G454000.1	TraesCS7D02G418100.1	-	-	-
CGD2	11036	74919	Brachypodium distachyon	Bradi3g35740.2	Bradi5g14360.2	-	-	-
CGD2	11129	76545	Brachypodium distachyon	Bradi3g32737.1	Bradi3g38450.1	-	-	-
CGD2	11226	78502	Triticum aestivum	TraesCS6B02G170600.2	TraesCS6A02G277400.2	-	LINE/L1;LINE/RTE-BovB;LTR/Copia	LINE/RTE-BovB
CGD2	11226	78502	Triticum aestivum	TraesCS6B02G170600.2	TraesCS6D02G258000.2	-	LINE/L1;LINE/RTE-BovB;LTR/Copia	LINE/RTE-BovB
CGD2	11226	78502	Triticum aestivum	TraesCS6B02G170600.2	TraesCS6B02G305400.3	-	LINE/L1;LINE/RTE-BovB;LTR/Copia	LINE/RTE-BovB;LINE/L1
CGD2	11350	80682	Hordeum vulgare	HORVU2Hr1G125820.1	HORVU3Hr1G057840.46	-	-	LINE/L1;LTR/Copia
CGD2	11350	80682	Triticum aestivum	TraesCS2A02G568200.1	TraesCS3B02G261400.1	-	-	LINE/RTE-BovB
CGD2	11350	80682	Triticum aestivum	TraesCS2A02G568200.1	TraesCS3A02G232100.1	-	-	-
CGD2	11350	80682	Triticum aestivum	TraesCS2A02G568200.1	TraesCS3D02G221100.1	-	-	-
CGD2	11350	80682	Triticum aestivum	TraesCS2B02G628600.2	TraesCS3B02G261400.1	-	-	LINE/RTE-BovB
CGD2	11350	80682	Triticum aestivum	TraesCS2B02G628600.2	TraesCS3A02G232100.1	-	-	-
CGD2	11350	80682	Triticum aestivum	TraesCS2B02G628600.2	TraesCS3D02G221100.1	-	-	-
CGD2	11350	80682	Triticum aestivum	TraesCS2D02G578900.1	TraesCS3B02G261400.1	-	-	LINE/RTE-BovB
CGD2	11350	80682	Triticum aestivum	TraesCS2D02G578900.1	TraesCS3A02G232100.1	-	-	-
CGD2	11350	80682	Triticum aestivum	TraesCS2D02G578900.1	TraesCS3D02G221100.1	-	-	-
CGD2	11568	84520	Dactylis glomerata	DG4C06092.1	DG4C06091.1	Tandem duplication	-	-
CGD2	11741	87377	Brachypodium distachyon	Bradi2g11640.3	Bradi3g47730.2	-	-	-
CGD2	12315	96851	Dactylis glomerata	DG3C00889.1	DG2C01585.1	-	-	-
CGD2	12563	101224	Brachypodium distachyon	Bradi1g32757.2	Bradi1g15920.3	-	-	-
CGD2	12563	101224	Dactylis glomerata	DG7C04395.1	DG2C03745.1	-	-	-
CGD2	12563	101224	Hordeum vulgare	HORVU7Hr1G105340.9	HORVU5Hr1G002510.1	-	-	-
CGD2	12563	101224	Hordeum vulgare	HORVU7Hr1G105340.9	HORVU5Hr1G095750.2	-	-	-
CGD2	12563	101224	Triticum aestivum	TraesCS7A02G457200.2	TraesCS5D02G021600.1	-	-	LINE/RTE-BovB
CGD2	12563	101224	Triticum aestivum	TraesCS7A02G457200.2	TraesCS5A02G015600.1	-	-	LTR/Gypsy
CGD2	12563	101224	Triticum aestivum	TraesCS7A02G457200.2	TraesCS5B02G013900.1	-	-	-
CGD2	12563	101224	Triticum aestivum	TraesCS7B02G358900.2	TraesCS5D02G021600.1	-	-	LINE/RTE-BovB
CGD2	12563	101224	Triticum aestivum	TraesCS7B02G358900.2	TraesCS5A02G015600.1	-	-	LTR/Gypsy
CGD2	12563	101224	Triticum aestivum	TraesCS7B02G358900.2	TraesCS5B02G013900.1	-	-	-
CGD2	12563	101224	Triticum aestivum	TraesCS7D02G445800.1	TraesCS5D02G021600.1	-	-	LINE/RTE-BovB
CGD2	12563	101224	Triticum aestivum	TraesCS7D02G445800.1	TraesCS5A02G015600.1	-	-	LTR/Gypsy
CGD2	12563	101224	Triticum aestivum	TraesCS7D02G445800.1	TraesCS5B02G013900.1	-	-	-
CGD2	12616	102032	Brachypodium distachyon	Bradi1g69910.4	Bradi3g31990.1	-	-	-
CGD2	12616	102032	Brachypodium distachyon	Bradi1g69925.2	Bradi3g31990.1	-	-	-
CGD2	12616	102032	Dactylis glomerata	DG2C05251.1	DG6C03000.1	-	-	-
CGD2	12616	102032	Hordeum vulgare	HORVU4Hr1G067840.6	HORVU1Hr1G049480.10	-	-	-
CGD2	12616	102032	Triticum aestivum	TraesCS4A02G058700.1	TraesCS1A02G184800.1	-	-	-
CGD2	12616	102032	Triticum aestivum	TraesCS4A02G058700.1	TraesCS1B02G192800.1	-	-	-
CGD2	12616	102032	Triticum aestivum	TraesCS4A02G058700.1	TraesCS1D02G192000.1	-	-	-
CGD2	12616	102032	Triticum aestivum	TraesCS4B02G246000.1	TraesCS1A02G184800.1	-	-	-
CGD2	12616	102032	Triticum aestivum	TraesCS4B02G246000.1	TraesCS1B02G192800.1	-	-	-
CGD2	12616	102032	Triticum aestivum	TraesCS4B02G246000.1	TraesCS1D02G192000.1	-	-	-
CGD2	12616	102032	Triticum aestivum	TraesCS4D02G245400.1	TraesCS1A02G184800.1	-	-	-
CGD2	12616	102032	Triticum aestivum	TraesCS4D02G245400.1	TraesCS1B02G192800.1	-	-	-
CGD2	12616	102032	Triticum aestivum	TraesCS4D02G245400.1	TraesCS1D02G192000.1	-	-	-
CGD2	12832	105392	Triticum aestivum	TraesCS6A02G350200.1	TraesCS6A02G350100.1	Tandem duplication	-	-
CGD2	12832	105392	Triticum aestivum	TraesCS6A02G350200.1	TraesCS6A02G350300.1	Tandem duplication	-	-
CGD2	12832	105392	Triticum aestivum	TraesCS6D02G332600.1	TraesCS6D02G332500.1	Tandem duplication	-	-
CGD2	12832	105392	Triticum aestivum	TraesCS6D02G332700.1	TraesCS6D02G332500.1	Tandem duplication	-	-
CGD2	12832	105392	Triticum aestivum	TraesCS6A02G350200.1	TraesCS6D02G332500.1	-	-	-
CGD2	12832	105392	Triticum aestivum	TraesCS6B02G383200.1	TraesCS6A02G350100.1	-	-	-
CGD2	12832	105392	Triticum aestivum	TraesCS6B02G383200.1	TraesCS6A02G350300.1	-	-	-
CGD2	12832	105392	Triticum aestivum	TraesCS6B02G383200.1	TraesCS6D02G332500.1	-	-	-
CGD2	12832	105392	Triticum aestivum	TraesCS6D02G332600.1	TraesCS6A02G350100.1	-	-	-
CGD2	12832	105392	Triticum aestivum	TraesCS6D02G332600.1	TraesCS6A02G350300.1	-	-	-
CGD2	12832	105392	Triticum aestivum	TraesCS6D02G332700.1	TraesCS6A02G350100.1	-	-	-
CGD2	12832	105392	Triticum aestivum	TraesCS6D02G332700.1	TraesCS6A02G350300.1	-	-	-
CGD2	12874	106077	Dactylis glomerata	DG4C04997.1	DG4C04996.1	Tandem duplication	-	-
CGD2	12874	106077	Dactylis glomerata	DG7C02931.1	DG4C04996.1	-	-	-
CGD2	13137	110145	Brachypodium distachyon	Bradi4g26227.1	Bradi4g43827.3	-	-	-
CGD2	13137	110145	Dactylis glomerata	DG4C02944.1	DG3C02626.1	-	-	-
CGD2	13137	110145	Hordeum vulgare	HORVU4Hr1G026870.4	HORVU0Hr1G010590.6	-	LTR/Gypsy;LINE/L1;LTR/Copia	DNA/PIF-Harbinger
CGD2	13137	110145	Triticum aestivum	TraesCS4A02G188700.1	TraesCS5A02G141400.1	-	LINE/RTE-BovB;LTR/Gypsy	-
CGD2	13137	110145	Triticum aestivum	TraesCS4A02G188700.1	TraesCS5B02G139700.1	-	LINE/RTE-BovB;LTR/Gypsy	-
CGD2	13137	110145	Triticum aestivum	TraesCS4A02G188700.1	TraesCS5D02G150900.1	-	LINE/RTE-BovB;LTR/Gypsy	-
CGD2	13137	110145	Triticum aestivum	TraesCS4B02G128200.1	TraesCS5A02G141400.1	-	LINE/RTE-BovB;LTR/Gypsy	-
CGD2	13137	110145	Triticum aestivum	TraesCS4B02G128200.1	TraesCS5B02G139700.1	-	LINE/RTE-BovB;LTR/Gypsy	-
CGD2	13137	110145	Triticum aestivum	TraesCS4B02G128200.1	TraesCS5D02G150900.1	-	LINE/RTE-BovB;LTR/Gypsy	-
CGD2	13137	110145	Triticum aestivum	TraesCS4D02G124400.1	TraesCS5A02G141400.1	-	LINE/RTE-BovB;LTR/Gypsy	-
CGD2	13137	110145	Triticum aestivum	TraesCS4D02G124400.1	TraesCS5B02G139700.1	-	LINE/RTE-BovB;LTR/Gypsy	-
CGD2	13137	110145	Triticum aestivum	TraesCS4D02G124400.1	TraesCS5D02G150900.1	-	LINE/RTE-BovB;LTR/Gypsy	-
CGD2	13182	110776	Hordeum vulgare	HORVU7Hr1G029040.1	HORVU3Hr1G050340.1	-	-	-
CGD2	13264	112129	Dactylis glomerata	DG3C01014.1	DG1C05213.1	-	-	-
CGD2	13379	114052	Dactylis glomerata	DG3C06343.1	DG2C05678.1	-	-	-
CGD2	13381	114093	Hordeum vulgare	HORVU3Hr1G011820.3	HORVU2Hr1G003400.3	-	-	-
CGD2	13381	114093	Hordeum vulgare	HORVU3Hr1G011820.3	HORVU2Hr1G003450.1	-	-	-
CGD2	13381	114093	Hordeum vulgare	HORVU3Hr1G011820.3	HORVU5Hr1G088540.1	-	-	-
CGD2	13381	114093	Hordeum vulgare	HORVU3Hr1G011850.5	HORVU2Hr1G003400.3	-	-	-
CGD2	13381	114093	Hordeum vulgare	HORVU3Hr1G011850.5	HORVU2Hr1G003450.1	-	-	-
CGD2	13381	114093	Hordeum vulgare	HORVU3Hr1G011850.5	HORVU5Hr1G088540.1	-	-	-
CGD2	13381	114093	Hordeum vulgare	HORVU3Hr1G011860.1	HORVU2Hr1G003400.3	-	-	-
CGD2	13381	114093	Hordeum vulgare	HORVU3Hr1G011860.1	HORVU2Hr1G003450.1	-	-	-
CGD2	13381	114093	Hordeum vulgare	HORVU3Hr1G011860.1	HORVU5Hr1G088540.1	-	-	-
CGD2	13381	114093	Hordeum vulgare	HORVU3Hr1G011870.3	HORVU2Hr1G003400.3	-	-	-
CGD2	13381	114093	Hordeum vulgare	HORVU3Hr1G011870.3	HORVU2Hr1G003450.1	-	-	-
CGD2	13381	114093	Hordeum vulgare	HORVU3Hr1G011870.3	HORVU5Hr1G088540.1	-	-	-
CGD2	13381	114093	Hordeum vulgare	HORVU7Hr1G107280.1	HORVU2Hr1G003400.3	-	LTR/Copia	-
CGD2	13381	114093	Hordeum vulgare	HORVU7Hr1G107280.1	HORVU2Hr1G003450.1	-	LTR/Copia	-
CGD2	13381	114093	Hordeum vulgare	HORVU7Hr1G107280.1	HORVU5Hr1G088540.1	-	LTR/Copia	-
CGD2	13381	114093	Triticum aestivum	TraesCS3A02G061600.1	TraesCS2B02G031700.1	-	-	DNA/PIF-Harbinger
CGD2	13381	114093	Triticum aestivum	TraesCS3A02G061600.1	TraesCS2A02G022500.1	-	-	-
CGD2	13381	114093	Triticum aestivum	TraesCS3A02G061600.1	TraesCS2A02G023000.1	-	-	-
CGD2	13381	114093	Triticum aestivum	TraesCS3A02G061600.1	TraesCS2B02G003400.1	-	-	-
CGD2	13381	114093	Triticum aestivum	TraesCS3A02G061600.1	TraesCS2B02G030500.2	-	-	-
CGD2	13381	114093	Triticum aestivum	TraesCS3A02G061600.1	TraesCS2B02G031200.1	-	-	-
CGD2	13381	114093	Triticum aestivum	TraesCS3A02G061600.1	TraesCS2B02G032500.1	-	-	-
CGD2	13381	114093	Triticum aestivum	TraesCS3A02G061600.1	TraesCS2B02G032600.1	-	-	-
CGD2	13381	114093	Triticum aestivum	TraesCS3A02G061600.1	TraesCS2B02G033100.1	-	-	-
CGD2	13381	114093	Triticum aestivum	TraesCS3A02G061600.1	TraesCS2D02G015000.1	-	-	-
CGD2	13381	114093	Triticum aestivum	TraesCS3A02G061600.1	TraesCS2D02G023400.1	-	-	-
CGD2	13381	114093	Triticum aestivum	TraesCS3A02G061600.1	TraesCS2D02G023700.1	-	-	-
CGD2	13381	114093	Triticum aestivum	TraesCS3A02G061700.1	TraesCS2B02G031700.1	-	-	DNA/PIF-Harbinger
CGD2	13381	114093	Triticum aestivum	TraesCS3A02G061700.1	TraesCS2A02G022500.1	-	-	-
CGD2	13381	114093	Triticum aestivum	TraesCS3A02G061700.1	TraesCS2A02G023000.1	-	-	-
CGD2	13381	114093	Triticum aestivum	TraesCS3A02G061700.1	TraesCS2B02G003400.1	-	-	-
CGD2	13381	114093	Triticum aestivum	TraesCS3A02G061700.1	TraesCS2B02G030500.2	-	-	-
CGD2	13381	114093	Triticum aestivum	TraesCS3A02G061700.1	TraesCS2B02G031200.1	-	-	-
CGD2	13381	114093	Triticum aestivum	TraesCS3A02G061700.1	TraesCS2B02G032500.1	-	-	-
CGD2	13381	114093	Triticum aestivum	TraesCS3A02G061700.1	TraesCS2B02G032600.1	-	-	-
CGD2	13381	114093	Triticum aestivum	TraesCS3A02G061700.1	TraesCS2B02G033100.1	-	-	-
CGD2	13381	114093	Triticum aestivum	TraesCS3A02G061700.1	TraesCS2D02G015000.1	-	-	-
CGD2	13381	114093	Triticum aestivum	TraesCS3A02G061700.1	TraesCS2D02G023400.1	-	-	-
CGD2	13381	114093	Triticum aestivum	TraesCS3A02G061700.1	TraesCS2D02G023700.1	-	-	-
CGD2	13381	114093	Triticum aestivum	TraesCS3A02G061900.1	TraesCS2B02G031700.1	-	-	DNA/PIF-Harbinger
CGD2	13381	114093	Triticum aestivum	TraesCS3A02G061900.1	TraesCS2A02G022500.1	-	-	-
CGD2	13381	114093	Triticum aestivum	TraesCS3A02G061900.1	TraesCS2A02G023000.1	-	-	-
CGD2	13381	114093	Triticum aestivum	TraesCS3A02G061900.1	TraesCS2B02G003400.1	-	-	-
CGD2	13381	114093	Triticum aestivum	TraesCS3A02G061900.1	TraesCS2B02G030500.2	-	-	-
CGD2	13381	114093	Triticum aestivum	TraesCS3A02G061900.1	TraesCS2B02G031200.1	-	-	-
CGD2	13381	114093	Triticum aestivum	TraesCS3A02G061900.1	TraesCS2B02G032500.1	-	-	-
CGD2	13381	114093	Triticum aestivum	TraesCS3A02G061900.1	TraesCS2B02G032600.1	-	-	-
CGD2	13381	114093	Triticum aestivum	TraesCS3A02G061900.1	TraesCS2B02G033100.1	-	-	-
CGD2	13381	114093	Triticum aestivum	TraesCS3A02G061900.1	TraesCS2D02G015000.1	-	-	-
CGD2	13381	114093	Triticum aestivum	TraesCS3A02G061900.1	TraesCS2D02G023400.1	-	-	-
CGD2	13381	114093	Triticum aestivum	TraesCS3A02G061900.1	TraesCS2D02G023700.1	-	-	-
CGD2	13381	114093	Triticum aestivum	TraesCS3A02G062000.1	TraesCS2B02G031700.1	-	-	DNA/PIF-Harbinger
CGD2	13381	114093	Triticum aestivum	TraesCS3A02G062000.1	TraesCS2A02G022500.1	-	-	-
CGD2	13381	114093	Triticum aestivum	TraesCS3A02G062000.1	TraesCS2A02G023000.1	-	-	-
CGD2	13381	114093	Triticum aestivum	TraesCS3A02G062000.1	TraesCS2B02G003400.1	-	-	-
CGD2	13381	114093	Triticum aestivum	TraesCS3A02G062000.1	TraesCS2B02G030500.2	-	-	-
CGD2	13381	114093	Triticum aestivum	TraesCS3A02G062000.1	TraesCS2B02G031200.1	-	-	-
CGD2	13381	114093	Triticum aestivum	TraesCS3A02G062000.1	TraesCS2B02G032500.1	-	-	-
CGD2	13381	114093	Triticum aestivum	TraesCS3A02G062000.1	TraesCS2B02G032600.1	-	-	-
CGD2	13381	114093	Triticum aestivum	TraesCS3A02G062000.1	TraesCS2B02G033100.1	-	-	-
CGD2	13381	114093	Triticum aestivum	TraesCS3A02G062000.1	TraesCS2D02G015000.1	-	-	-
CGD2	13381	114093	Triticum aestivum	TraesCS3A02G062000.1	TraesCS2D02G023400.1	-	-	-
CGD2	13381	114093	Triticum aestivum	TraesCS3A02G062000.1	TraesCS2D02G023700.1	-	-	-
CGD2	13381	114093	Triticum aestivum	TraesCS3A02G062100.1	TraesCS2B02G031700.1	-	-	DNA/PIF-Harbinger
CGD2	13381	114093	Triticum aestivum	TraesCS3A02G062100.1	TraesCS2A02G022500.1	-	-	-
CGD2	13381	114093	Triticum aestivum	TraesCS3A02G062100.1	TraesCS2A02G023000.1	-	-	-
CGD2	13381	114093	Triticum aestivum	TraesCS3A02G062100.1	TraesCS2B02G003400.1	-	-	-
CGD2	13381	114093	Triticum aestivum	TraesCS3A02G062100.1	TraesCS2B02G030500.2	-	-	-
CGD2	13381	114093	Triticum aestivum	TraesCS3A02G062100.1	TraesCS2B02G031200.1	-	-	-
CGD2	13381	114093	Triticum aestivum	TraesCS3A02G062100.1	TraesCS2B02G032500.1	-	-	-
CGD2	13381	114093	Triticum aestivum	TraesCS3A02G062100.1	TraesCS2B02G032600.1	-	-	-
CGD2	13381	114093	Triticum aestivum	TraesCS3A02G062100.1	TraesCS2B02G033100.1	-	-	-
CGD2	13381	114093	Triticum aestivum	TraesCS3A02G062100.1	TraesCS2D02G015000.1	-	-	-
CGD2	13381	114093	Triticum aestivum	TraesCS3A02G062100.1	TraesCS2D02G023400.1	-	-	-
CGD2	13381	114093	Triticum aestivum	TraesCS3A02G062100.1	TraesCS2D02G023700.1	-	-	-
CGD2	13381	114093	Triticum aestivum	TraesCS3A02G062200.1	TraesCS2B02G031700.1	-	-	DNA/PIF-Harbinger
CGD2	13381	114093	Triticum aestivum	TraesCS3A02G062200.1	TraesCS2A02G022500.1	-	-	-
CGD2	13381	114093	Triticum aestivum	TraesCS3A02G062200.1	TraesCS2A02G023000.1	-	-	-
CGD2	13381	114093	Triticum aestivum	TraesCS3A02G062200.1	TraesCS2B02G003400.1	-	-	-
CGD2	13381	114093	Triticum aestivum	TraesCS3A02G062200.1	TraesCS2B02G030500.2	-	-	-
CGD2	13381	114093	Triticum aestivum	TraesCS3A02G062200.1	TraesCS2B02G031200.1	-	-	-
CGD2	13381	114093	Triticum aestivum	TraesCS3A02G062200.1	TraesCS2B02G032500.1	-	-	-
CGD2	13381	114093	Triticum aestivum	TraesCS3A02G062200.1	TraesCS2B02G032600.1	-	-	-
CGD2	13381	114093	Triticum aestivum	TraesCS3A02G062200.1	TraesCS2B02G033100.1	-	-	-
CGD2	13381	114093	Triticum aestivum	TraesCS3A02G062200.1	TraesCS2D02G015000.1	-	-	-
CGD2	13381	114093	Triticum aestivum	TraesCS3A02G062200.1	TraesCS2D02G023400.1	-	-	-
CGD2	13381	114093	Triticum aestivum	TraesCS3A02G062200.1	TraesCS2D02G023700.1	-	-	-
CGD2	13381	114093	Triticum aestivum	TraesCS3B02G074300.1	TraesCS2B02G031700.1	-	-	DNA/PIF-Harbinger
CGD2	13381	114093	Triticum aestivum	TraesCS3B02G074300.1	TraesCS2A02G022500.1	-	-	-
CGD2	13381	114093	Triticum aestivum	TraesCS3B02G074300.1	TraesCS2A02G023000.1	-	-	-
CGD2	13381	114093	Triticum aestivum	TraesCS3B02G074300.1	TraesCS2B02G003400.1	-	-	-
CGD2	13381	114093	Triticum aestivum	TraesCS3B02G074300.1	TraesCS2B02G030500.2	-	-	-
CGD2	13381	114093	Triticum aestivum	TraesCS3B02G074300.1	TraesCS2B02G031200.1	-	-	-
CGD2	13381	114093	Triticum aestivum	TraesCS3B02G074300.1	TraesCS2B02G032500.1	-	-	-
CGD2	13381	114093	Triticum aestivum	TraesCS3B02G074300.1	TraesCS2B02G032600.1	-	-	-
CGD2	13381	114093	Triticum aestivum	TraesCS3B02G074300.1	TraesCS2B02G033100.1	-	-	-
CGD2	13381	114093	Triticum aestivum	TraesCS3B02G074300.1	TraesCS2D02G015000.1	-	-	-
CGD2	13381	114093	Triticum aestivum	TraesCS3B02G074300.1	TraesCS2D02G023400.1	-	-	-
CGD2	13381	114093	Triticum aestivum	TraesCS3B02G074300.1	TraesCS2D02G023700.1	-	-	-
CGD2	13381	114093	Triticum aestivum	TraesCS3D02G061500.1	TraesCS2B02G031700.1	-	-	DNA/PIF-Harbinger
CGD2	13381	114093	Triticum aestivum	TraesCS3D02G061500.1	TraesCS2A02G022500.1	-	-	-
CGD2	13381	114093	Triticum aestivum	TraesCS3D02G061500.1	TraesCS2A02G023000.1	-	-	-
CGD2	13381	114093	Triticum aestivum	TraesCS3D02G061500.1	TraesCS2B02G003400.1	-	-	-
CGD2	13381	114093	Triticum aestivum	TraesCS3D02G061500.1	TraesCS2B02G030500.2	-	-	-
CGD2	13381	114093	Triticum aestivum	TraesCS3D02G061500.1	TraesCS2B02G031200.1	-	-	-
CGD2	13381	114093	Triticum aestivum	TraesCS3D02G061500.1	TraesCS2B02G032500.1	-	-	-
CGD2	13381	114093	Triticum aestivum	TraesCS3D02G061500.1	TraesCS2B02G032600.1	-	-	-
CGD2	13381	114093	Triticum aestivum	TraesCS3D02G061500.1	TraesCS2B02G033100.1	-	-	-
CGD2	13381	114093	Triticum aestivum	TraesCS3D02G061500.1	TraesCS2D02G015000.1	-	-	-
CGD2	13381	114093	Triticum aestivum	TraesCS3D02G061500.1	TraesCS2D02G023400.1	-	-	-
CGD2	13381	114093	Triticum aestivum	TraesCS3D02G061500.1	TraesCS2D02G023700.1	-	-	-
CGD2	13381	114093	Triticum aestivum	TraesCS3D02G061700.1	TraesCS2B02G031700.1	-	-	DNA/PIF-Harbinger
CGD2	13381	114093	Triticum aestivum	TraesCS3D02G061700.1	TraesCS2A02G022500.1	-	-	-
CGD2	13381	114093	Triticum aestivum	TraesCS3D02G061700.1	TraesCS2A02G023000.1	-	-	-
CGD2	13381	114093	Triticum aestivum	TraesCS3D02G061700.1	TraesCS2B02G003400.1	-	-	-
CGD2	13381	114093	Triticum aestivum	TraesCS3D02G061700.1	TraesCS2B02G030500.2	-	-	-
CGD2	13381	114093	Triticum aestivum	TraesCS3D02G061700.1	TraesCS2B02G031200.1	-	-	-
CGD2	13381	114093	Triticum aestivum	TraesCS3D02G061700.1	TraesCS2B02G032500.1	-	-	-
CGD2	13381	114093	Triticum aestivum	TraesCS3D02G061700.1	TraesCS2B02G032600.1	-	-	-
CGD2	13381	114093	Triticum aestivum	TraesCS3D02G061700.1	TraesCS2B02G033100.1	-	-	-
CGD2	13381	114093	Triticum aestivum	TraesCS3D02G061700.1	TraesCS2D02G015000.1	-	-	-
CGD2	13381	114093	Triticum aestivum	TraesCS3D02G061700.1	TraesCS2D02G023400.1	-	-	-
CGD2	13381	114093	Triticum aestivum	TraesCS3D02G061700.1	TraesCS2D02G023700.1	-	-	-
CGD2	13381	114093	Triticum aestivum	TraesCS3D02G061900.1	TraesCS2B02G031700.1	-	-	DNA/PIF-Harbinger
CGD2	13381	114093	Triticum aestivum	TraesCS3D02G061900.1	TraesCS2A02G022500.1	-	-	-
CGD2	13381	114093	Triticum aestivum	TraesCS3D02G061900.1	TraesCS2A02G023000.1	-	-	-
CGD2	13381	114093	Triticum aestivum	TraesCS3D02G061900.1	TraesCS2B02G003400.1	-	-	-
CGD2	13381	114093	Triticum aestivum	TraesCS3D02G061900.1	TraesCS2B02G030500.2	-	-	-
CGD2	13381	114093	Triticum aestivum	TraesCS3D02G061900.1	TraesCS2B02G031200.1	-	-	-
CGD2	13381	114093	Triticum aestivum	TraesCS3D02G061900.1	TraesCS2B02G032500.1	-	-	-
CGD2	13381	114093	Triticum aestivum	TraesCS3D02G061900.1	TraesCS2B02G032600.1	-	-	-
CGD2	13381	114093	Triticum aestivum	TraesCS3D02G061900.1	TraesCS2B02G033100.1	-	-	-
CGD2	13381	114093	Triticum aestivum	TraesCS3D02G061900.1	TraesCS2D02G015000.1	-	-	-
CGD2	13381	114093	Triticum aestivum	TraesCS3D02G061900.1	TraesCS2D02G023400.1	-	-	-
CGD2	13381	114093	Triticum aestivum	TraesCS3D02G061900.1	TraesCS2D02G023700.1	-	-	-
CGD2	13381	114093	Triticum aestivum	TraesCS5D02G488500.1	TraesCS2B02G031700.1	-	-	DNA/PIF-Harbinger
CGD2	13381	114093	Triticum aestivum	TraesCS5D02G488500.1	TraesCS2A02G022500.1	-	-	-
CGD2	13381	114093	Triticum aestivum	TraesCS5D02G488500.1	TraesCS2A02G023000.1	-	-	-
CGD2	13381	114093	Triticum aestivum	TraesCS5D02G488500.1	TraesCS2B02G003400.1	-	-	-
CGD2	13381	114093	Triticum aestivum	TraesCS5D02G488500.1	TraesCS2B02G030500.2	-	-	-
CGD2	13381	114093	Triticum aestivum	TraesCS5D02G488500.1	TraesCS2B02G031200.1	-	-	-
CGD2	13381	114093	Triticum aestivum	TraesCS5D02G488500.1	TraesCS2B02G032500.1	-	-	-
CGD2	13381	114093	Triticum aestivum	TraesCS5D02G488500.1	TraesCS2B02G032600.1	-	-	-
CGD2	13381	114093	Triticum aestivum	TraesCS5D02G488500.1	TraesCS2B02G033100.1	-	-	-
CGD2	13381	114093	Triticum aestivum	TraesCS5D02G488500.1	TraesCS2D02G015000.1	-	-	-
CGD2	13381	114093	Triticum aestivum	TraesCS5D02G488500.1	TraesCS2D02G023400.1	-	-	-
CGD2	13381	114093	Triticum aestivum	TraesCS5D02G488500.1	TraesCS2D02G023700.1	-	-	-
CGD2	13381	114093	Triticum aestivum	TraesCSU02G048500.1	TraesCS2B02G031700.1	-	-	DNA/PIF-Harbinger
CGD2	13381	114093	Triticum aestivum	TraesCSU02G048500.1	TraesCS2A02G022500.1	-	-	-
CGD2	13381	114093	Triticum aestivum	TraesCSU02G048500.1	TraesCS2A02G023000.1	-	-	-
CGD2	13381	114093	Triticum aestivum	TraesCSU02G048500.1	TraesCS2B02G003400.1	-	-	-
CGD2	13381	114093	Triticum aestivum	TraesCSU02G048500.1	TraesCS2B02G030500.2	-	-	-
CGD2	13381	114093	Triticum aestivum	TraesCSU02G048500.1	TraesCS2B02G031200.1	-	-	-
CGD2	13381	114093	Triticum aestivum	TraesCSU02G048500.1	TraesCS2B02G032500.1	-	-	-
CGD2	13381	114093	Triticum aestivum	TraesCSU02G048500.1	TraesCS2B02G032600.1	-	-	-
CGD2	13381	114093	Triticum aestivum	TraesCSU02G048500.1	TraesCS2B02G033100.1	-	-	-
CGD2	13381	114093	Triticum aestivum	TraesCSU02G048500.1	TraesCS2D02G015000.1	-	-	-
CGD2	13381	114093	Triticum aestivum	TraesCSU02G048500.1	TraesCS2D02G023400.1	-	-	-
CGD2	13381	114093	Triticum aestivum	TraesCSU02G048500.1	TraesCS2D02G023700.1	-	-	-
CGD2	13381	114093	Triticum aestivum	TraesCSU02G048600.1	TraesCS2B02G031700.1	-	-	DNA/PIF-Harbinger
CGD2	13381	114093	Triticum aestivum	TraesCSU02G048600.1	TraesCS2A02G022500.1	-	-	-
CGD2	13381	114093	Triticum aestivum	TraesCSU02G048600.1	TraesCS2A02G023000.1	-	-	-
CGD2	13381	114093	Triticum aestivum	TraesCSU02G048600.1	TraesCS2B02G003400.1	-	-	-
CGD2	13381	114093	Triticum aestivum	TraesCSU02G048600.1	TraesCS2B02G030500.2	-	-	-
CGD2	13381	114093	Triticum aestivum	TraesCSU02G048600.1	TraesCS2B02G031200.1	-	-	-
CGD2	13381	114093	Triticum aestivum	TraesCSU02G048600.1	TraesCS2B02G032500.1	-	-	-
CGD2	13381	114093	Triticum aestivum	TraesCSU02G048600.1	TraesCS2B02G032600.1	-	-	-
CGD2	13381	114093	Triticum aestivum	TraesCSU02G048600.1	TraesCS2B02G033100.1	-	-	-
CGD2	13381	114093	Triticum aestivum	TraesCSU02G048600.1	TraesCS2D02G015000.1	-	-	-
CGD2	13381	114093	Triticum aestivum	TraesCSU02G048600.1	TraesCS2D02G023400.1	-	-	-
CGD2	13381	114093	Triticum aestivum	TraesCSU02G048600.1	TraesCS2D02G023700.1	-	-	-
CGD2	13381	114093	Triticum aestivum	TraesCSU02G049000.1	TraesCS2B02G031700.1	-	-	DNA/PIF-Harbinger
CGD2	13381	114093	Triticum aestivum	TraesCSU02G049000.1	TraesCS2A02G022500.1	-	-	-
CGD2	13381	114093	Triticum aestivum	TraesCSU02G049000.1	TraesCS2A02G023000.1	-	-	-
CGD2	13381	114093	Triticum aestivum	TraesCSU02G049000.1	TraesCS2B02G003400.1	-	-	-
CGD2	13381	114093	Triticum aestivum	TraesCSU02G049000.1	TraesCS2B02G030500.2	-	-	-
CGD2	13381	114093	Triticum aestivum	TraesCSU02G049000.1	TraesCS2B02G031200.1	-	-	-
CGD2	13381	114093	Triticum aestivum	TraesCSU02G049000.1	TraesCS2B02G032500.1	-	-	-
CGD2	13381	114093	Triticum aestivum	TraesCSU02G049000.1	TraesCS2B02G032600.1	-	-	-
CGD2	13381	114093	Triticum aestivum	TraesCSU02G049000.1	TraesCS2B02G033100.1	-	-	-
CGD2	13381	114093	Triticum aestivum	TraesCSU02G049000.1	TraesCS2D02G015000.1	-	-	-
CGD2	13381	114093	Triticum aestivum	TraesCSU02G049000.1	TraesCS2D02G023400.1	-	-	-
CGD2	13381	114093	Triticum aestivum	TraesCSU02G049000.1	TraesCS2D02G023700.1	-	-	-
CGD2	13542	116662	Brachypodium distachyon	Bradi2g09900.1	Bradi2g09880.1	Tandem duplication	-	-
CGD2	13542	116662	Brachypodium distachyon	Bradi2g09900.1	Bradi2g09890.2	Tandem duplication	-	-
CGD2	13542	116662	Dactylis glomerata	DG5C02054.1	DG5C02055.1	Tandem duplication	-	-
CGD2	13542	116662	Triticum aestivum	TraesCS3A02G183100.1	TraesCS3A02G182800.1	Tandem duplication	LTR/Copia	-
CGD2	13542	116662	Triticum aestivum	TraesCS3A02G183200.1	TraesCS3A02G182800.1	Tandem duplication	-	-
CGD2	13542	116662	Brachypodium distachyon	Bradi2g36053.1	Bradi2g09880.1	-	-	-
CGD2	13542	116662	Brachypodium distachyon	Bradi2g36053.1	Bradi2g09890.2	-	-	-
CGD2	13542	116662	Hordeum vulgare	HORVU3Hr1G037630.2	HORVU3Hr1G037540.2	-	LINE/L1	-
CGD2	13542	116662	Hordeum vulgare	HORVU3Hr1G037630.2	HORVU3Hr1G037330.1	-	LINE/L1	-
CGD2	13542	116662	Triticum aestivum	TraesCS1A02G090400.1	TraesCS3D02G187000.3	-	-	LINE/L1
CGD2	13542	116662	Triticum aestivum	TraesCS1A02G090400.1	TraesCS3A02G182500.1	-	-	-
CGD2	13542	116662	Triticum aestivum	TraesCS1A02G090400.1	TraesCS3A02G182800.1	-	-	-
CGD2	13542	116662	Triticum aestivum	TraesCS1A02G090400.1	TraesCS3B02G212500.1	-	-	-
CGD2	13542	116662	Triticum aestivum	TraesCS1A02G090400.1	TraesCS3B02G212800.1	-	-	-
CGD2	13542	116662	Triticum aestivum	TraesCS1A02G090400.1	TraesCS3D02G187200.1	-	-	-
CGD2	13542	116662	Triticum aestivum	TraesCS1D02G098900.1	TraesCS3D02G187000.3	-	LINE/L1	LINE/L1
CGD2	13542	116662	Triticum aestivum	TraesCS1D02G098900.1	TraesCS3A02G182500.1	-	LINE/L1	-
CGD2	13542	116662	Triticum aestivum	TraesCS1D02G098900.1	TraesCS3A02G182800.1	-	LINE/L1	-
CGD2	13542	116662	Triticum aestivum	TraesCS1D02G098900.1	TraesCS3B02G212500.1	-	LINE/L1	-
CGD2	13542	116662	Triticum aestivum	TraesCS1D02G098900.1	TraesCS3B02G212800.1	-	LINE/L1	-
CGD2	13542	116662	Triticum aestivum	TraesCS1D02G098900.1	TraesCS3D02G187200.1	-	LINE/L1	-
CGD2	13542	116662	Triticum aestivum	TraesCS3A02G183100.1	TraesCS3D02G187000.3	-	LTR/Copia	LINE/L1
CGD2	13542	116662	Triticum aestivum	TraesCS3A02G183100.1	TraesCS3A02G182500.1	-	LTR/Copia	-
CGD2	13542	116662	Triticum aestivum	TraesCS3A02G183100.1	TraesCS3B02G212500.1	-	LTR/Copia	-
CGD2	13542	116662	Triticum aestivum	TraesCS3A02G183100.1	TraesCS3B02G212800.1	-	LTR/Copia	-
CGD2	13542	116662	Triticum aestivum	TraesCS3A02G183100.1	TraesCS3D02G187200.1	-	LTR/Copia	-
CGD2	13542	116662	Triticum aestivum	TraesCS3A02G183200.1	TraesCS3D02G187000.3	-	-	LINE/L1
CGD2	13542	116662	Triticum aestivum	TraesCS3A02G183200.1	TraesCS3A02G182500.1	-	-	-
CGD2	13542	116662	Triticum aestivum	TraesCS3A02G183200.1	TraesCS3B02G212500.1	-	-	-
CGD2	13542	116662	Triticum aestivum	TraesCS3A02G183200.1	TraesCS3B02G212800.1	-	-	-
CGD2	13542	116662	Triticum aestivum	TraesCS3A02G183200.1	TraesCS3D02G187200.1	-	-	-
CGD2	13542	116662	Triticum aestivum	TraesCS3B02G213000.1	TraesCS3D02G187000.3	-	-	LINE/L1
CGD2	13542	116662	Triticum aestivum	TraesCS3B02G213000.1	TraesCS3A02G182500.1	-	-	-
CGD2	13542	116662	Triticum aestivum	TraesCS3B02G213000.1	TraesCS3A02G182800.1	-	-	-
CGD2	13542	116662	Triticum aestivum	TraesCS3B02G213000.1	TraesCS3B02G212500.1	-	-	-
CGD2	13542	116662	Triticum aestivum	TraesCS3B02G213000.1	TraesCS3B02G212800.1	-	-	-
CGD2	13542	116662	Triticum aestivum	TraesCS3B02G213000.1	TraesCS3D02G187200.1	-	-	-
CGD2	13542	116662	Triticum aestivum	TraesCS3B02G213100.1	TraesCS3D02G187000.3	-	-	LINE/L1
CGD2	13542	116662	Triticum aestivum	TraesCS3B02G213100.1	TraesCS3A02G182500.1	-	-	-
CGD2	13542	116662	Triticum aestivum	TraesCS3B02G213100.1	TraesCS3A02G182800.1	-	-	-
CGD2	13542	116662	Triticum aestivum	TraesCS3B02G213100.1	TraesCS3B02G212500.1	-	-	-
CGD2	13542	116662	Triticum aestivum	TraesCS3B02G213100.1	TraesCS3B02G212800.1	-	-	-
CGD2	13542	116662	Triticum aestivum	TraesCS3B02G213100.1	TraesCS3D02G187200.1	-	-	-
CGD2	13542	116662	Triticum aestivum	TraesCS3D02G187400.1	TraesCS3D02G187000.3	-	-	LINE/L1
CGD2	13542	116662	Triticum aestivum	TraesCS3D02G187400.1	TraesCS3A02G182500.1	-	-	-
CGD2	13542	116662	Triticum aestivum	TraesCS3D02G187400.1	TraesCS3A02G182800.1	-	-	-
CGD2	13542	116662	Triticum aestivum	TraesCS3D02G187400.1	TraesCS3B02G212500.1	-	-	-
CGD2	13542	116662	Triticum aestivum	TraesCS3D02G187400.1	TraesCS3B02G212800.1	-	-	-
CGD2	13542	116662	Triticum aestivum	TraesCS3D02G187400.1	TraesCS3D02G187200.1	-	-	-
CGD2	13542	116662	Triticum aestivum	TraesCS3D02G187500.1	TraesCS3D02G187000.3	-	-	LINE/L1
CGD2	13542	116662	Triticum aestivum	TraesCS3D02G187500.1	TraesCS3A02G182500.1	-	-	-
CGD2	13542	116662	Triticum aestivum	TraesCS3D02G187500.1	TraesCS3A02G182800.1	-	-	-
CGD2	13542	116662	Triticum aestivum	TraesCS3D02G187500.1	TraesCS3B02G212500.1	-	-	-
CGD2	13542	116662	Triticum aestivum	TraesCS3D02G187500.1	TraesCS3B02G212800.1	-	-	-
CGD2	13542	116662	Triticum aestivum	TraesCS3D02G187500.1	TraesCS3D02G187200.1	-	-	-
CGD2	13542	116662	Triticum aestivum	TraesCS7D02G057200.1	TraesCS3D02G187000.3	-	-	LINE/L1
CGD2	13542	116662	Triticum aestivum	TraesCS7D02G057200.1	TraesCS3A02G182500.1	-	-	-
CGD2	13542	116662	Triticum aestivum	TraesCS7D02G057200.1	TraesCS3A02G182800.1	-	-	-
CGD2	13542	116662	Triticum aestivum	TraesCS7D02G057200.1	TraesCS3B02G212500.1	-	-	-
CGD2	13542	116662	Triticum aestivum	TraesCS7D02G057200.1	TraesCS3B02G212800.1	-	-	-
CGD2	13542	116662	Triticum aestivum	TraesCS7D02G057200.1	TraesCS3D02G187200.1	-	-	-
CGD2	13693	118826	Dactylis glomerata	DG4C04262.1	DG0C00036.1	-	-	-
CGD2	13693	118826	Dactylis glomerata	DG4C04262.1	DG1C01342.1	-	-	-
CGD2	13693	118826	Dactylis glomerata	DG4C04262.1	DG3C04332.1	-	-	-
CGD2	13693	118826	Dactylis glomerata	DG4C04262.1	DG5C00494.1	-	-	-
CGD2	13812	120663	Brachypodium distachyon	Bradi5g07210.1	Bradi2g07870.1	-	-	-
CGD2	14291	127687	Triticum aestivum	TraesCS1A02G003200.1	TraesCS3A02G204900.1	-	LINE/L1	-
CGD2	14291	127687	Triticum aestivum	TraesCS1A02G003200.1	TraesCS3B02G237000.1	-	LINE/L1	-
CGD2	14291	127687	Triticum aestivum	TraesCS1A02G003200.1	TraesCS3D02G210500.2	-	LINE/L1	-
CGD2	14321	128139	Brachypodium distachyon	Bradi4g15177.2	Bradi5g21215.2	-	-	-
CGD2	15321	142421	Triticum aestivum	TraesCS1A02G282100.1	TraesCS1B02G475400.3	-	-	LINE/RTE-BovB
CGD2	15321	142421	Triticum aestivum	TraesCS1A02G282100.1	TraesCS1D02G449200.3	-	-	LINE/RTE-BovB
CGD2	15321	142421	Triticum aestivum	TraesCS1A02G282100.1	TraesCS1A02G440200.1	-	-	-
CGD2	15321	142421	Triticum aestivum	TraesCS1B02G291300.1	TraesCS1B02G475400.3	-	-	LINE/RTE-BovB
CGD2	15321	142421	Triticum aestivum	TraesCS1B02G291300.1	TraesCS1D02G449200.3	-	-	LINE/RTE-BovB
CGD2	15321	142421	Triticum aestivum	TraesCS1B02G291300.1	TraesCS1A02G440200.1	-	-	-
CGD2	15321	142421	Triticum aestivum	TraesCS1D02G281400.1	TraesCS1B02G475400.3	-	-	LINE/RTE-BovB
CGD2	15321	142421	Triticum aestivum	TraesCS1D02G281400.1	TraesCS1D02G449200.3	-	-	LINE/RTE-BovB
CGD2	15321	142421	Triticum aestivum	TraesCS1D02G281400.1	TraesCS1A02G440200.1	-	-	-
CGD2	15328	142518	Brachypodium distachyon	Bradi2g05802.1	Bradi2g05808.1	Tandem duplication	-	-
CGD2	15328	142518	Triticum aestivum	TraesCS3A02G106300.1	TraesCS3A02G106200.1	Tandem duplication	-	-
CGD2	15328	142518	Triticum aestivum	TraesCS3A02G106300.1	TraesCS3B02G124800.1	-	-	-
CGD2	15328	142518	Triticum aestivum	TraesCS3A02G106300.1	TraesCS3D02G108300.1	-	-	-
CGD2	15756	148204	Triticum aestivum	TraesCS7A02G554400.1	TraesCS7B02G474800.1	-	-	-
CGD2	15807	148950	Dactylis glomerata	DG2C02455.1	DG2C07129.1	-	-	-
CGD2	16110	152836	Dactylis glomerata	DG4C06274.1	DG5C04896.1	-	-	-
CGD2	16259	154732	Brachypodium distachyon	Bradi3g09120.1	Bradi5g19857.1	-	-	-
CGD2	16711	160434	Brachypodium distachyon	Bradi1g74240.1	Bradi4g32330.2	-	-	-
CGD2	16749	160917	Dactylis glomerata	DG1C05469.1	DG3C00160.1	-	-	-
CGD2	16749	160917	Dactylis glomerata	DG1C05469.1	DG7C02802.1	-	-	-
CGD2	16749	160917	Dactylis glomerata	DG7C04938.1	DG3C00160.1	-	-	-
CGD2	16749	160917	Dactylis glomerata	DG7C04938.1	DG7C02802.1	-	-	-
CGD2	16749	160917	Hordeum vulgare	HORVU1Hr1G087110.2	HORVU3Hr1G080500.2	-	LTR/Copia	-
CGD2	16749	160917	Hordeum vulgare	HORVU1Hr1G087130.1	HORVU3Hr1G080500.2	-	-	-
CGD2	16749	160917	Hordeum vulgare	HORVU1Hr1G087140.1	HORVU3Hr1G080500.2	-	-	-
CGD2	16749	160917	Hordeum vulgare	HORVU5Hr1G098750.2	HORVU3Hr1G080500.2	-	-	-
CGD2	16749	160917	Hordeum vulgare	HORVU7Hr1G116170.2	HORVU3Hr1G080500.2	-	-	-
CGD2	16749	160917	Triticum aestivum	TraesCS1A02G394900.1	TraesCS2A02G006300.1	-	-	-
CGD2	16749	160917	Triticum aestivum	TraesCS1A02G394900.1	TraesCS7B02G469000.1	-	-	-
CGD2	16749	160917	Triticum aestivum	TraesCS1A02G394900.1	TraesCS7D02G532100.1	-	-	-
CGD2	16749	160917	Triticum aestivum	TraesCS1A02G395000.1	TraesCS2A02G006300.1	-	-	-
CGD2	16749	160917	Triticum aestivum	TraesCS1A02G395000.1	TraesCS7B02G469000.1	-	-	-
CGD2	16749	160917	Triticum aestivum	TraesCS1A02G395000.1	TraesCS7D02G532100.1	-	-	-
CGD2	16749	160917	Triticum aestivum	TraesCS1A02G395100.1	TraesCS2A02G006300.1	-	-	-
CGD2	16749	160917	Triticum aestivum	TraesCS1A02G395100.1	TraesCS7B02G469000.1	-	-	-
CGD2	16749	160917	Triticum aestivum	TraesCS1A02G395100.1	TraesCS7D02G532100.1	-	-	-
CGD2	16749	160917	Triticum aestivum	TraesCS1B02G423200.1	TraesCS2A02G006300.1	-	-	-
CGD2	16749	160917	Triticum aestivum	TraesCS1B02G423200.1	TraesCS7B02G469000.1	-	-	-
CGD2	16749	160917	Triticum aestivum	TraesCS1B02G423200.1	TraesCS7D02G532100.1	-	-	-
CGD2	16749	160917	Triticum aestivum	TraesCS1B02G423300.1	TraesCS2A02G006300.1	-	-	-
CGD2	16749	160917	Triticum aestivum	TraesCS1B02G423300.1	TraesCS7B02G469000.1	-	-	-
CGD2	16749	160917	Triticum aestivum	TraesCS1B02G423300.1	TraesCS7D02G532100.1	-	-	-
CGD2	16749	160917	Triticum aestivum	TraesCS1B02G423400.1	TraesCS2A02G006300.1	-	-	-
CGD2	16749	160917	Triticum aestivum	TraesCS1B02G423400.1	TraesCS7B02G469000.1	-	-	-
CGD2	16749	160917	Triticum aestivum	TraesCS1B02G423400.1	TraesCS7D02G532100.1	-	-	-
CGD2	16749	160917	Triticum aestivum	TraesCS1D02G403100.1	TraesCS2A02G006300.1	-	-	-
CGD2	16749	160917	Triticum aestivum	TraesCS1D02G403100.1	TraesCS7B02G469000.1	-	-	-
CGD2	16749	160917	Triticum aestivum	TraesCS1D02G403100.1	TraesCS7D02G532100.1	-	-	-
CGD2	16749	160917	Triticum aestivum	TraesCS1D02G403200.1	TraesCS2A02G006300.1	-	-	-
CGD2	16749	160917	Triticum aestivum	TraesCS1D02G403200.1	TraesCS7B02G469000.1	-	-	-
CGD2	16749	160917	Triticum aestivum	TraesCS1D02G403200.1	TraesCS7D02G532100.1	-	-	-
CGD2	16749	160917	Triticum aestivum	TraesCS1D02G403300.1	TraesCS2A02G006300.1	-	-	-
CGD2	16749	160917	Triticum aestivum	TraesCS1D02G403300.1	TraesCS7B02G469000.1	-	-	-
CGD2	16749	160917	Triticum aestivum	TraesCS1D02G403300.1	TraesCS7D02G532100.1	-	-	-
CGD2	16749	160917	Triticum aestivum	TraesCS2A02G565700.1	TraesCS2A02G006300.1	-	-	-
CGD2	16749	160917	Triticum aestivum	TraesCS2A02G565700.1	TraesCS7B02G469000.1	-	-	-
CGD2	16749	160917	Triticum aestivum	TraesCS2A02G565700.1	TraesCS7D02G532100.1	-	-	-
CGD2	16749	160917	Triticum aestivum	TraesCS2B02G574900.1	TraesCS2A02G006300.1	-	-	-
CGD2	16749	160917	Triticum aestivum	TraesCS2B02G574900.1	TraesCS7B02G469000.1	-	-	-
CGD2	16749	160917	Triticum aestivum	TraesCS2B02G574900.1	TraesCS7D02G532100.1	-	-	-
CGD2	16749	160917	Triticum aestivum	TraesCS3A02G152100.1	TraesCS2A02G006300.1	-	-	-
CGD2	16749	160917	Triticum aestivum	TraesCS3A02G152100.1	TraesCS7B02G469000.1	-	-	-
CGD2	16749	160917	Triticum aestivum	TraesCS3A02G152100.1	TraesCS7D02G532100.1	-	-	-
CGD2	16749	160917	Triticum aestivum	TraesCS3B02G539500.1	TraesCS2A02G006300.1	-	-	-
CGD2	16749	160917	Triticum aestivum	TraesCS3B02G539500.1	TraesCS7B02G469000.1	-	-	-
CGD2	16749	160917	Triticum aestivum	TraesCS3B02G539500.1	TraesCS7D02G532100.1	-	-	-
CGD2	16749	160917	Triticum aestivum	TraesCS3D02G081800.1	TraesCS2A02G006300.1	-	-	-
CGD2	16749	160917	Triticum aestivum	TraesCS3D02G081800.1	TraesCS7B02G469000.1	-	-	-
CGD2	16749	160917	Triticum aestivum	TraesCS3D02G081800.1	TraesCS7D02G532100.1	-	-	-
CGD2	16749	160917	Triticum aestivum	TraesCS3D02G082000.1	TraesCS2A02G006300.1	-	-	-
CGD2	16749	160917	Triticum aestivum	TraesCS3D02G082000.1	TraesCS7B02G469000.1	-	-	-
CGD2	16749	160917	Triticum aestivum	TraesCS3D02G082000.1	TraesCS7D02G532100.1	-	-	-
CGD2	16749	160917	Triticum aestivum	TraesCS4A02G091400.1	TraesCS2A02G006300.1	-	-	-
CGD2	16749	160917	Triticum aestivum	TraesCS4A02G091400.1	TraesCS7B02G469000.1	-	-	-
CGD2	16749	160917	Triticum aestivum	TraesCS4A02G091400.1	TraesCS7D02G532100.1	-	-	-
CGD2	16749	160917	Triticum aestivum	TraesCS4B02G006000.1	TraesCS2A02G006300.1	-	-	-
CGD2	16749	160917	Triticum aestivum	TraesCS4B02G006000.1	TraesCS7B02G469000.1	-	-	-
CGD2	16749	160917	Triticum aestivum	TraesCS4B02G006000.1	TraesCS7D02G532100.1	-	-	-
CGD2	16749	160917	Triticum aestivum	TraesCS4D02G005700.1	TraesCS2A02G006300.1	-	-	-
CGD2	16749	160917	Triticum aestivum	TraesCS4D02G005700.1	TraesCS7B02G469000.1	-	-	-
CGD2	16749	160917	Triticum aestivum	TraesCS4D02G005700.1	TraesCS7D02G532100.1	-	-	-
CGD2	16749	160917	Triticum aestivum	TraesCS4D02G363500.1	TraesCS2A02G006300.1	-	-	-
CGD2	16749	160917	Triticum aestivum	TraesCS4D02G363500.1	TraesCS7B02G469000.1	-	-	-
CGD2	16749	160917	Triticum aestivum	TraesCS4D02G363500.1	TraesCS7D02G532100.1	-	-	-
CGD2	16749	160917	Triticum aestivum	TraesCS5A02G540200.1	TraesCS2A02G006300.1	-	-	-
CGD2	16749	160917	Triticum aestivum	TraesCS5A02G540200.1	TraesCS7B02G469000.1	-	-	-
CGD2	16749	160917	Triticum aestivum	TraesCS5A02G540200.1	TraesCS7D02G532100.1	-	-	-
CGD2	16749	160917	Triticum aestivum	TraesCS5B02G411200.1	TraesCS2A02G006300.1	-	-	-
CGD2	16749	160917	Triticum aestivum	TraesCS5B02G411200.1	TraesCS7B02G469000.1	-	-	-
CGD2	16749	160917	Triticum aestivum	TraesCS5B02G411200.1	TraesCS7D02G532100.1	-	-	-
CGD2	16749	160917	Triticum aestivum	TraesCS5D02G416200.1	TraesCS2A02G006300.1	-	-	-
CGD2	16749	160917	Triticum aestivum	TraesCS5D02G416200.1	TraesCS7B02G469000.1	-	-	-
CGD2	16749	160917	Triticum aestivum	TraesCS5D02G416200.1	TraesCS7D02G532100.1	-	-	-
CGD2	16749	160917	Triticum aestivum	TraesCS7A02G522800.1	TraesCS2A02G006300.1	-	-	-
CGD2	16749	160917	Triticum aestivum	TraesCS7A02G522800.1	TraesCS7B02G469000.1	-	-	-
CGD2	16749	160917	Triticum aestivum	TraesCS7A02G522800.1	TraesCS7D02G532100.1	-	-	-
CGD2	16749	160917	Triticum aestivum	TraesCS7B02G439700.1	TraesCS2A02G006300.1	-	-	-
CGD2	16749	160917	Triticum aestivum	TraesCS7B02G439700.1	TraesCS7B02G469000.1	-	-	-
CGD2	16749	160917	Triticum aestivum	TraesCS7B02G439700.1	TraesCS7D02G532100.1	-	-	-
CGD2	16749	160917	Triticum aestivum	TraesCS7B02G439800.1	TraesCS2A02G006300.1	-	-	-
CGD2	16749	160917	Triticum aestivum	TraesCS7B02G439800.1	TraesCS7B02G469000.1	-	-	-
CGD2	16749	160917	Triticum aestivum	TraesCS7B02G439800.1	TraesCS7D02G532100.1	-	-	-
CGD2	16749	160917	Triticum aestivum	TraesCS7D02G511900.1	TraesCS2A02G006300.1	-	-	-
CGD2	16749	160917	Triticum aestivum	TraesCS7D02G511900.1	TraesCS7B02G469000.1	-	-	-
CGD2	16749	160917	Triticum aestivum	TraesCS7D02G511900.1	TraesCS7D02G532100.1	-	-	-
CGD2	16756	160997	Hordeum vulgare	HORVU2Hr1G114010.2	HORVU2Hr1G114060.1	Tandem duplication	-	-
CGD2	16780	161282	Brachypodium distachyon	Bradi3g47317.1	Bradi4g41440.2	-	-	-
CGD2	16810	161634	Triticum aestivum	TraesCS3D02G437600.1	TraesCS1B02G060900.1	-	-	-
CGD2	16810	161634	Triticum aestivum	TraesCS3D02G437600.1	TraesCS4A02G457100.1	-	-	-
CGD2	16810	161634	Triticum aestivum	TraesCS3D02G437600.1	TraesCS7A02G032500.1	-	-	-
CGD2	16810	161634	Triticum aestivum	TraesCS3D02G437600.1	TraesCS7D02G029100.1	-	-	-
CGD2	17828	173618	Dactylis glomerata	DG2C00204.1	DG2C00205.1	Tandem duplication	-	-
CGD2	17983	175388	Hordeum vulgare	HORVU2Hr1G072670.2	HORVU6Hr1G010740.3	-	-	LTR/Copia
CGD2	17983	175388	Hordeum vulgare	HORVU7Hr1G021650.5	HORVU6Hr1G010740.3	-	-	LTR/Copia
CGD2	17983	175388	Triticum aestivum	TraesCS2A02G008000.1	TraesCS2D02G238400.1	-	-	-
CGD2	17983	175388	Triticum aestivum	TraesCS2A02G008000.1	TraesCS2D02G238500.1	-	-	-
CGD2	17983	175388	Triticum aestivum	TraesCS2A02G008000.1	TraesCS6A02G058400.1	-	-	-
CGD2	17983	175388	Triticum aestivum	TraesCS2A02G008000.1	TraesCS6B02G038900.1	-	-	-
CGD2	17983	175388	Triticum aestivum	TraesCS2A02G008000.1	TraesCS6B02G074100.1	-	-	-
CGD2	17983	175388	Triticum aestivum	TraesCS2A02G008000.1	TraesCS6D02G057800.1	-	-	-
CGD2	17983	175388	Triticum aestivum	TraesCS2A02G008100.1	TraesCS2D02G238400.1	-	-	-
CGD2	17983	175388	Triticum aestivum	TraesCS2A02G008100.1	TraesCS2D02G238500.1	-	-	-
CGD2	17983	175388	Triticum aestivum	TraesCS2A02G008100.1	TraesCS6A02G058400.1	-	-	-
CGD2	17983	175388	Triticum aestivum	TraesCS2A02G008100.1	TraesCS6B02G038900.1	-	-	-
CGD2	17983	175388	Triticum aestivum	TraesCS2A02G008100.1	TraesCS6B02G074100.1	-	-	-
CGD2	17983	175388	Triticum aestivum	TraesCS2A02G008100.1	TraesCS6D02G057800.1	-	-	-
CGD2	17983	175388	Triticum aestivum	TraesCS4A02G398800.1	TraesCS2D02G238400.1	-	-	-
CGD2	17983	175388	Triticum aestivum	TraesCS4A02G398800.1	TraesCS2D02G238500.1	-	-	-
CGD2	17983	175388	Triticum aestivum	TraesCS4A02G398800.1	TraesCS6A02G058400.1	-	-	-
CGD2	17983	175388	Triticum aestivum	TraesCS4A02G398800.1	TraesCS6B02G038900.1	-	-	-
CGD2	17983	175388	Triticum aestivum	TraesCS4A02G398800.1	TraesCS6B02G074100.1	-	-	-
CGD2	17983	175388	Triticum aestivum	TraesCS4A02G398800.1	TraesCS6D02G057800.1	-	-	-
CGD2	17983	175388	Triticum aestivum	TraesCS4A02G399000.1	TraesCS2D02G238400.1	-	-	-
CGD2	17983	175388	Triticum aestivum	TraesCS4A02G399000.1	TraesCS2D02G238500.1	-	-	-
CGD2	17983	175388	Triticum aestivum	TraesCS4A02G399000.1	TraesCS6A02G058400.1	-	-	-
CGD2	17983	175388	Triticum aestivum	TraesCS4A02G399000.1	TraesCS6B02G038900.1	-	-	-
CGD2	17983	175388	Triticum aestivum	TraesCS4A02G399000.1	TraesCS6B02G074100.1	-	-	-
CGD2	17983	175388	Triticum aestivum	TraesCS4A02G399000.1	TraesCS6D02G057800.1	-	-	-
CGD2	17983	175388	Triticum aestivum	TraesCS7A02G101300.1	TraesCS2D02G238400.1	-	-	-
CGD2	17983	175388	Triticum aestivum	TraesCS7A02G101300.1	TraesCS2D02G238500.1	-	-	-
CGD2	17983	175388	Triticum aestivum	TraesCS7A02G101300.1	TraesCS6A02G058400.1	-	-	-
CGD2	17983	175388	Triticum aestivum	TraesCS7A02G101300.1	TraesCS6B02G038900.1	-	-	-
CGD2	17983	175388	Triticum aestivum	TraesCS7A02G101300.1	TraesCS6B02G074100.1	-	-	-
CGD2	17983	175388	Triticum aestivum	TraesCS7A02G101300.1	TraesCS6D02G057800.1	-	-	-
CGD2	17983	175388	Triticum aestivum	TraesCS7D02G095500.1	TraesCS2D02G238400.1	-	-	-
CGD2	17983	175388	Triticum aestivum	TraesCS7D02G095500.1	TraesCS2D02G238500.1	-	-	-
CGD2	17983	175388	Triticum aestivum	TraesCS7D02G095500.1	TraesCS6A02G058400.1	-	-	-
CGD2	17983	175388	Triticum aestivum	TraesCS7D02G095500.1	TraesCS6B02G038900.1	-	-	-
CGD2	17983	175388	Triticum aestivum	TraesCS7D02G095500.1	TraesCS6B02G074100.1	-	-	-
CGD2	17983	175388	Triticum aestivum	TraesCS7D02G095500.1	TraesCS6D02G057800.1	-	-	-
CGD2	17983	175388	Triticum aestivum	TraesCS7D02G095700.1	TraesCS2D02G238400.1	-	-	-
CGD2	17983	175388	Triticum aestivum	TraesCS7D02G095700.1	TraesCS2D02G238500.1	-	-	-
CGD2	17983	175388	Triticum aestivum	TraesCS7D02G095700.1	TraesCS6A02G058400.1	-	-	-
CGD2	17983	175388	Triticum aestivum	TraesCS7D02G095700.1	TraesCS6B02G038900.1	-	-	-
CGD2	17983	175388	Triticum aestivum	TraesCS7D02G095700.1	TraesCS6B02G074100.1	-	-	-
CGD2	17983	175388	Triticum aestivum	TraesCS7D02G095700.1	TraesCS6D02G057800.1	-	-	-
CGD2	18316	179104	Dactylis glomerata	DG2C03770.1	DG2C04506.1	-	-	-
CGD2	18521	181277	Dactylis glomerata	DG2C04703.1	DG6C04814.1	-	-	-
CGD2	18773	184068	Dactylis glomerata	DG5C00116.1	DG1C03590.1	-	-	-
CGD2	18773	184068	Dactylis glomerata	DG5C00116.1	DG5C00495.1	-	-	-
CGD2	20426	192977	Triticum aestivum	TraesCS5B02G494100.1	TraesCS5B02G494000.1	Tandem duplication	-	DNA/MULE-MuDR
CGD2	20426	192977	Triticum aestivum	TraesCS5B02G494100.1	TraesCS5B02G493900.1	Tandem duplication	-	-
CGD2	20426	192977	Triticum aestivum	TraesCS5D02G494000.1	TraesCS5D02G494300.1	Tandem duplication	-	-
CGD2	20426	192977	Triticum aestivum	TraesCS5D02G494400.3	TraesCS5D02G494300.1	Tandem duplication	-	-
CGD2	20426	192977	Triticum aestivum	TraesCS5B02G494100.1	TraesCS5A02G480900.1	-	-	LINE/L1
CGD2	20426	192977	Triticum aestivum	TraesCS5B02G494100.1	TraesCS5D02G494300.1	-	-	-
CGD2	20426	192977	Triticum aestivum	TraesCS5D02G494000.1	TraesCS5B02G494000.1	-	-	DNA/MULE-MuDR
CGD2	20426	192977	Triticum aestivum	TraesCS5D02G494000.1	TraesCS5A02G480900.1	-	-	LINE/L1
CGD2	20426	192977	Triticum aestivum	TraesCS5D02G494000.1	TraesCS5B02G493900.1	-	-	-
CGD2	20426	192977	Triticum aestivum	TraesCS5D02G494400.3	TraesCS5B02G494000.1	-	-	DNA/MULE-MuDR
CGD2	20426	192977	Triticum aestivum	TraesCS5D02G494400.3	TraesCS5A02G480900.1	-	-	LINE/L1
CGD2	20426	192977	Triticum aestivum	TraesCS5D02G494400.3	TraesCS5B02G493900.1	-	-	-
CGD2	20600	193110	Triticum aestivum	TraesCS3B02G041400.1	TraesCS1B02G201700.1	-	-	-
CGD2	20600	193110	Triticum aestivum	TraesCS3B02G041400.1	TraesCS6B02G387200.1	-	-	-
CGD2	20600	193110	Triticum aestivum	TraesCS3B02G041400.1	TraesCS7A02G553600.1	-	-	-
CGD2	20600	193110	Triticum aestivum	TraesCS3B02G041400.1	TraesCS7A02G553700.1	-	-	-
CGD2	20600	193110	Triticum aestivum	TraesCS3B02G041400.1	TraesCS7B02G477100.1	-	-	-
CGD2	20600	193110	Triticum aestivum	TraesCS3B02G041400.1	TraesCS7B02G477200.1	-	-	-
CGD2	20600	193110	Triticum aestivum	TraesCS3B02G041400.1	TraesCS7B02G477300.1	-	-	-
CGD2	20600	193110	Triticum aestivum	TraesCS3B02G041400.1	TraesCS7B02G477400.1	-	-	-
CGD2	20600	193110	Triticum aestivum	TraesCS3B02G041400.1	TraesCS7B02G477600.1	-	-	-
CGD2	20600	193110	Triticum aestivum	TraesCS3B02G041400.1	TraesCS7B02G477700.1	-	-	-
CGD2	20600	193110	Triticum aestivum	TraesCS3B02G041400.1	TraesCS7B02G478300.1	-	-	-
CGD2	20600	193110	Triticum aestivum	TraesCS3B02G041400.1	TraesCS7D02G540000.1	-	-	-
CGD2	20600	193110	Triticum aestivum	TraesCS3B02G041400.1	TraesCS7D02G540500.1	-	-	-
CGD2	20600	193110	Triticum aestivum	TraesCS3B02G041400.1	TraesCS7D02G540600.1	-	-	-
CGD2	21596	194250	Triticum aestivum	TraesCS2A02G475700.1	TraesCS2A02G475500.1	Tandem duplication	LINE/RTE-BovB	-
CGD2	21596	194250	Triticum aestivum	TraesCS2D02G475700.1	TraesCS2D02G475500.1	Tandem duplication	LTR/Gypsy	-
CGD2	21596	194250	Triticum aestivum	TraesCS2A02G475700.1	TraesCS2D02G475500.1	-	LINE/RTE-BovB	-
CGD2	21596	194250	Triticum aestivum	TraesCS2B02G499400.1	TraesCS2A02G475500.1	-	LINE/RTE-BovB	-
CGD2	21596	194250	Triticum aestivum	TraesCS2B02G499400.1	TraesCS2D02G475500.1	-	LINE/RTE-BovB	-
CGD2	21596	194250	Triticum aestivum	TraesCS2D02G475700.1	TraesCS2A02G475500.1	-	LTR/Gypsy	-
CGD2	24658	198301	Triticum aestivum	TraesCS2A02G028100.1	TraesCS2D02G030100.1	-	-	-
CGD2	24658	198301	Triticum aestivum	TraesCS2A02G028100.1	TraesCSU02G008700.1	-	-	-
CGD2	24658	198301	Triticum aestivum	TraesCS2B02G040900.1	TraesCS2D02G030100.1	-	-	-
CGD2	24658	198301	Triticum aestivum	TraesCS2B02G040900.1	TraesCSU02G008700.1	-	-	-
CGD2	24658	198301	Triticum aestivum	TraesCS2D02G029400.1	TraesCS2D02G030100.1	-	-	-
CGD2	24658	198301	Triticum aestivum	TraesCS2D02G029400.1	TraesCSU02G008700.1	-	-	-
CGD2	24871	198585	Triticum aestivum	TraesCS3B02G107400.1	TraesCS5A02G100200.1	-	-	-
CGD2	24871	198585	Triticum aestivum	TraesCS3B02G107400.1	TraesCS5B02G105300.1	-	-	-
CGD2	24871	198585	Triticum aestivum	TraesCS3B02G107400.1	TraesCS5D02G112700.1	-	-	-
CGD2	24871	198585	Triticum aestivum	TraesCS3D02G092200.1	TraesCS5A02G100200.1	-	-	-
CGD2	24871	198585	Triticum aestivum	TraesCS3D02G092200.1	TraesCS5B02G105300.1	-	-	-
CGD2	24871	198585	Triticum aestivum	TraesCS3D02G092200.1	TraesCS5D02G112700.1	-	-	-
CGD2	28184	201671	Triticum aestivum	TraesCS2B02G074100.1	TraesCS2B02G074200.1	Tandem duplication	-	-
CGD2	28184	201671	Triticum aestivum	TraesCS2B02G074100.1	TraesCS2A02G060700.1	-	-	-
CGD2	28184	201671	Triticum aestivum	TraesCS2B02G074100.1	TraesCS2D02G059300.1	-	-	-
CGD1	260	2572	Triticum aestivum	TraesCS3A02G522300.1	TraesCS3A02G522465.1	Tandem duplication	-	LTR/Copia
CGD1	260	2572	Triticum aestivum	TraesCS3A02G522300.1	TraesCS3A02G521900.1	Tandem duplication	-	-
CGD1	260	2572	Triticum aestivum	TraesCS3A02G522300.1	TraesCS3A02G522100.1	Tandem duplication	-	-
CGD1	260	2572	Triticum aestivum	TraesCS3A02G522700.1	TraesCS3A02G522465.1	Tandem duplication	LTR/Copia	LTR/Copia
CGD1	260	2572	Triticum aestivum	TraesCS3A02G522700.1	TraesCS3A02G522900.1	Tandem duplication	LTR/Copia	-
CGD1	260	2572	Triticum aestivum	TraesCS3D02G527200.1	TraesCS3D02G527400.1	Tandem duplication	-	-
CGD1	260	2572	Triticum aestivum	TraesCS3D02G527200.1	TraesCS3D02G527500.1	Tandem duplication	-	-
CGD1	260	2572	Triticum aestivum	TraesCS3D02G527300.1	TraesCS3D02G527400.1	Tandem duplication	-	-
CGD1	260	2572	Triticum aestivum	TraesCS3D02G527300.1	TraesCS3D02G527500.1	Tandem duplication	-	-
CGD1	260	2572	Triticum aestivum	TraesCS3A02G522300.1	TraesCS3A02G522900.1	-	-	-
CGD1	260	2572	Triticum aestivum	TraesCS3A02G522300.1	TraesCS3B02G591700.1	-	-	-
CGD1	260	2572	Triticum aestivum	TraesCS3A02G522300.1	TraesCS3D02G527400.1	-	-	-
CGD1	260	2572	Triticum aestivum	TraesCS3A02G522300.1	TraesCS3D02G527500.1	-	-	-
CGD1	260	2572	Triticum aestivum	TraesCS3A02G522300.1	TraesCS5A02G444600.1	-	-	-
CGD1	260	2572	Triticum aestivum	TraesCS3A02G522300.1	TraesCS5A02G444700.1	-	-	-
CGD1	260	2572	Triticum aestivum	TraesCS3A02G522300.1	TraesCS5B02G449200.1	-	-	-
CGD1	260	2572	Triticum aestivum	TraesCS3A02G522300.1	TraesCS5B02G449300.1	-	-	-
CGD1	260	2572	Triticum aestivum	TraesCS3A02G522300.1	TraesCS5D02G452200.1	-	-	-
CGD1	260	2572	Triticum aestivum	TraesCS3A02G522300.1	TraesCS5D02G452300.1	-	-	-
CGD1	260	2572	Triticum aestivum	TraesCS3A02G522300.1	TraesCSU02G256500.1	-	-	-
CGD1	260	2572	Triticum aestivum	TraesCS3A02G522700.1	TraesCS3A02G521900.1	-	LTR/Copia	-
CGD1	260	2572	Triticum aestivum	TraesCS3A02G522700.1	TraesCS3A02G522100.1	-	LTR/Copia	-
CGD1	260	2572	Triticum aestivum	TraesCS3A02G522700.1	TraesCS3B02G591700.1	-	LTR/Copia	-
CGD1	260	2572	Triticum aestivum	TraesCS3A02G522700.1	TraesCS3D02G527400.1	-	LTR/Copia	-
CGD1	260	2572	Triticum aestivum	TraesCS3A02G522700.1	TraesCS3D02G527500.1	-	LTR/Copia	-
CGD1	260	2572	Triticum aestivum	TraesCS3A02G522700.1	TraesCS5A02G444600.1	-	LTR/Copia	-
CGD1	260	2572	Triticum aestivum	TraesCS3A02G522700.1	TraesCS5A02G444700.1	-	LTR/Copia	-
CGD1	260	2572	Triticum aestivum	TraesCS3A02G522700.1	TraesCS5B02G449200.1	-	LTR/Copia	-
CGD1	260	2572	Triticum aestivum	TraesCS3A02G522700.1	TraesCS5B02G449300.1	-	LTR/Copia	-
CGD1	260	2572	Triticum aestivum	TraesCS3A02G522700.1	TraesCS5D02G452200.1	-	LTR/Copia	-
CGD1	260	2572	Triticum aestivum	TraesCS3A02G522700.1	TraesCS5D02G452300.1	-	LTR/Copia	-
CGD1	260	2572	Triticum aestivum	TraesCS3A02G522700.1	TraesCSU02G256500.1	-	LTR/Copia	-
CGD1	260	2572	Triticum aestivum	TraesCS3D02G527200.1	TraesCS3A02G522465.1	-	-	LTR/Copia
CGD1	260	2572	Triticum aestivum	TraesCS3D02G527200.1	TraesCS3A02G521900.1	-	-	-
CGD1	260	2572	Triticum aestivum	TraesCS3D02G527200.1	TraesCS3A02G522100.1	-	-	-
CGD1	260	2572	Triticum aestivum	TraesCS3D02G527200.1	TraesCS3A02G522900.1	-	-	-
CGD1	260	2572	Triticum aestivum	TraesCS3D02G527200.1	TraesCS3B02G591700.1	-	-	-
CGD1	260	2572	Triticum aestivum	TraesCS3D02G527200.1	TraesCS5A02G444600.1	-	-	-
CGD1	260	2572	Triticum aestivum	TraesCS3D02G527200.1	TraesCS5A02G444700.1	-	-	-
CGD1	260	2572	Triticum aestivum	TraesCS3D02G527200.1	TraesCS5B02G449200.1	-	-	-
CGD1	260	2572	Triticum aestivum	TraesCS3D02G527200.1	TraesCS5B02G449300.1	-	-	-
CGD1	260	2572	Triticum aestivum	TraesCS3D02G527200.1	TraesCS5D02G452200.1	-	-	-
CGD1	260	2572	Triticum aestivum	TraesCS3D02G527200.1	TraesCS5D02G452300.1	-	-	-
CGD1	260	2572	Triticum aestivum	TraesCS3D02G527200.1	TraesCSU02G256500.1	-	-	-
CGD1	260	2572	Triticum aestivum	TraesCS3D02G527300.1	TraesCS3A02G522465.1	-	-	LTR/Copia
CGD1	260	2572	Triticum aestivum	TraesCS3D02G527300.1	TraesCS3A02G521900.1	-	-	-
CGD1	260	2572	Triticum aestivum	TraesCS3D02G527300.1	TraesCS3A02G522100.1	-	-	-
CGD1	260	2572	Triticum aestivum	TraesCS3D02G527300.1	TraesCS3A02G522900.1	-	-	-
CGD1	260	2572	Triticum aestivum	TraesCS3D02G527300.1	TraesCS3B02G591700.1	-	-	-
CGD1	260	2572	Triticum aestivum	TraesCS3D02G527300.1	TraesCS5A02G444600.1	-	-	-
CGD1	260	2572	Triticum aestivum	TraesCS3D02G527300.1	TraesCS5A02G444700.1	-	-	-
CGD1	260	2572	Triticum aestivum	TraesCS3D02G527300.1	TraesCS5B02G449200.1	-	-	-
CGD1	260	2572	Triticum aestivum	TraesCS3D02G527300.1	TraesCS5B02G449300.1	-	-	-
CGD1	260	2572	Triticum aestivum	TraesCS3D02G527300.1	TraesCS5D02G452200.1	-	-	-
CGD1	260	2572	Triticum aestivum	TraesCS3D02G527300.1	TraesCS5D02G452300.1	-	-	-
CGD1	260	2572	Triticum aestivum	TraesCS3D02G527300.1	TraesCSU02G256500.1	-	-	-
CGD1	260	2572	Triticum aestivum	TraesCSU02G054452.1	TraesCS3A02G522465.1	-	-	LTR/Copia
CGD1	260	2572	Triticum aestivum	TraesCSU02G054452.1	TraesCS3A02G521900.1	-	-	-
CGD1	260	2572	Triticum aestivum	TraesCSU02G054452.1	TraesCS3A02G522100.1	-	-	-
CGD1	260	2572	Triticum aestivum	TraesCSU02G054452.1	TraesCS3A02G522900.1	-	-	-
CGD1	260	2572	Triticum aestivum	TraesCSU02G054452.1	TraesCS3B02G591700.1	-	-	-
CGD1	260	2572	Triticum aestivum	TraesCSU02G054452.1	TraesCS3D02G527400.1	-	-	-
CGD1	260	2572	Triticum aestivum	TraesCSU02G054452.1	TraesCS3D02G527500.1	-	-	-
CGD1	260	2572	Triticum aestivum	TraesCSU02G054452.1	TraesCS5A02G444600.1	-	-	-
CGD1	260	2572	Triticum aestivum	TraesCSU02G054452.1	TraesCS5A02G444700.1	-	-	-
CGD1	260	2572	Triticum aestivum	TraesCSU02G054452.1	TraesCS5B02G449200.1	-	-	-
CGD1	260	2572	Triticum aestivum	TraesCSU02G054452.1	TraesCS5B02G449300.1	-	-	-
CGD1	260	2572	Triticum aestivum	TraesCSU02G054452.1	TraesCS5D02G452200.1	-	-	-
CGD1	260	2572	Triticum aestivum	TraesCSU02G054452.1	TraesCS5D02G452300.1	-	-	-
CGD1	260	2572	Triticum aestivum	TraesCSU02G054452.1	TraesCSU02G256500.1	-	-	-
CGD1	2034	18144	Brachypodium distachyon	Bradi5g13190.3	Bradi3g28648.2	-	-	-
CGD1	2034	18144	Dactylis glomerata	DG1C04068.1	DG6C03614.1	-	-	-
CGD1	2034	18144	Hordeum vulgare	HORVU2Hr1G070850.2	HORVU1Hr1G080070.1	-	-	-
CGD1	2034	18144	Hordeum vulgare	HORVU2Hr1G070850.2	HORVU1Hr1G040670.5	-	-	-
CGD1	2034	18144	Triticum aestivum	TraesCS2A02G286500.1	TraesCS1A02G360300.1	-	-	LINE/L1
CGD1	2034	18144	Triticum aestivum	TraesCS2A02G286500.1	TraesCS1A02G152900.1	-	-	-
CGD1	2034	18144	Triticum aestivum	TraesCS2A02G286500.1	TraesCS1B02G170300.1	-	-	-
CGD1	2034	18144	Triticum aestivum	TraesCS2A02G286500.1	TraesCS1B02G376800.1	-	-	-
CGD1	2034	18144	Triticum aestivum	TraesCS2A02G286500.1	TraesCS1D02G149900.1	-	-	-
CGD1	2034	18144	Triticum aestivum	TraesCS2A02G286500.1	TraesCS1D02G364700.1	-	-	-
CGD1	2034	18144	Triticum aestivum	TraesCS2B02G303300.1	TraesCS1A02G360300.1	-	LTR/Gypsy	LINE/L1
CGD1	2034	18144	Triticum aestivum	TraesCS2B02G303300.1	TraesCS1A02G152900.1	-	LTR/Gypsy	-
CGD1	2034	18144	Triticum aestivum	TraesCS2B02G303300.1	TraesCS1B02G170300.1	-	LTR/Gypsy	-
CGD1	2034	18144	Triticum aestivum	TraesCS2B02G303300.1	TraesCS1B02G376800.1	-	LTR/Gypsy	-
CGD1	2034	18144	Triticum aestivum	TraesCS2B02G303300.1	TraesCS1D02G149900.1	-	LTR/Gypsy	-
CGD1	2034	18144	Triticum aestivum	TraesCS2B02G303300.1	TraesCS1D02G364700.1	-	LTR/Gypsy	-
CGD1	2034	18144	Triticum aestivum	TraesCS2D02G285100.1	TraesCS1A02G360300.1	-	-	LINE/L1
CGD1	2034	18144	Triticum aestivum	TraesCS2D02G285100.1	TraesCS1A02G152900.1	-	-	-
CGD1	2034	18144	Triticum aestivum	TraesCS2D02G285100.1	TraesCS1B02G170300.1	-	-	-
CGD1	2034	18144	Triticum aestivum	TraesCS2D02G285100.1	TraesCS1B02G376800.1	-	-	-
CGD1	2034	18144	Triticum aestivum	TraesCS2D02G285100.1	TraesCS1D02G149900.1	-	-	-
CGD1	2034	18144	Triticum aestivum	TraesCS2D02G285100.1	TraesCS1D02G364700.1	-	-	-
CGD1	2672	22853	Dactylis glomerata	DG1C02012.1	DG4C04166.1	-	-	-
CGD1	2672	22853	Dactylis glomerata	DG1C02012.1	DG4C05197.1	-	-	-
CGD1	2822	23988	Brachypodium distachyon	Bradi3g09330.1	Bradi2g44820.1	-	-	-
CGD1	2822	23988	Hordeum vulgare	HORVU0Hr1G019630.1	HORVU1Hr1G064410.3	-	-	-
CGD1	2822	23988	Hordeum vulgare	HORVU0Hr1G019630.1	HORVU5Hr1G104580.1	-	-	-
CGD1	2822	23988	Hordeum vulgare	HORVU0Hr1G019630.1	HORVU5Hr1G104740.2	-	-	-
CGD1	2822	23988	Triticum aestivum	TraesCS7A02G169200.1	TraesCS6D02G072700.1	-	-	DNA/CMC-EnSpm
CGD1	2822	23988	Triticum aestivum	TraesCS7A02G169200.1	TraesCS2B02G028400.1	-	-	DNA/MULE-MuDR
CGD1	2822	23988	Triticum aestivum	TraesCS7A02G169200.1	TraesCS5D02G441400.1	-	-	LTR/Copia
CGD1	2822	23988	Triticum aestivum	TraesCS7A02G169200.1	TraesCS1A02G261700.1	-	-	-
CGD1	2822	23988	Triticum aestivum	TraesCS7A02G169200.1	TraesCS1B02G272500.1	-	-	-
CGD1	2822	23988	Triticum aestivum	TraesCS7A02G169200.1	TraesCS1D02G261700.1	-	-	-
CGD1	2822	23988	Triticum aestivum	TraesCS7A02G169200.1	TraesCS2A02G057200.1	-	-	-
CGD1	2822	23988	Triticum aestivum	TraesCS7A02G169200.1	TraesCS2A02G463300.1	-	-	-
CGD1	2822	23988	Triticum aestivum	TraesCS7A02G169200.1	TraesCS2B02G029100.1	-	-	-
CGD1	2822	23988	Triticum aestivum	TraesCS7A02G169200.1	TraesCS2B02G034100.1	-	-	-
CGD1	2822	23988	Triticum aestivum	TraesCS7A02G169200.1	TraesCS2B02G485300.1	-	-	-
CGD1	2822	23988	Triticum aestivum	TraesCS7A02G169200.1	TraesCS2D02G021300.1	-	-	-
CGD1	2822	23988	Triticum aestivum	TraesCS7A02G169200.1	TraesCS2D02G464500.1	-	-	-
CGD1	2822	23988	Triticum aestivum	TraesCS7A02G169200.1	TraesCS3A02G359800.1	-	-	-
CGD1	2822	23988	Triticum aestivum	TraesCS7A02G169200.1	TraesCS3D02G354000.1	-	-	-
CGD1	2822	23988	Triticum aestivum	TraesCS7A02G169200.1	TraesCS4A02G350700.1	-	-	-
CGD1	2822	23988	Triticum aestivum	TraesCS7A02G169200.1	TraesCS4A02G445700.1	-	-	-
CGD1	2822	23988	Triticum aestivum	TraesCS7A02G169200.1	TraesCS5A02G433200.1	-	-	-
CGD1	2822	23988	Triticum aestivum	TraesCS7A02G169200.1	TraesCS5A02G433300.1	-	-	-
CGD1	2822	23988	Triticum aestivum	TraesCS7A02G169200.1	TraesCS5B02G436300.1	-	-	-
CGD1	2822	23988	Triticum aestivum	TraesCS7A02G169200.1	TraesCS5B02G436400.1	-	-	-
CGD1	2822	23988	Triticum aestivum	TraesCS7A02G169200.1	TraesCS5B02G436500.1	-	-	-
CGD1	2822	23988	Triticum aestivum	TraesCS7A02G169200.1	TraesCS5B02G522400.1	-	-	-
CGD1	2822	23988	Triticum aestivum	TraesCS7A02G169200.1	TraesCS5D02G440900.1	-	-	-
CGD1	2822	23988	Triticum aestivum	TraesCS7A02G169200.1	TraesCS5D02G441500.1	-	-	-
CGD1	2822	23988	Triticum aestivum	TraesCS7A02G169200.1	TraesCS5D02G521100.1	-	-	-
CGD1	2822	23988	Triticum aestivum	TraesCS7A02G169200.1	TraesCS6A02G079100.1	-	-	-
CGD1	2822	23988	Triticum aestivum	TraesCS7A02G169200.1	TraesCS6B02G106200.1	-	-	-
CGD1	2822	23988	Triticum aestivum	TraesCS7A02G169200.1	TraesCS6B02G106300.1	-	-	-
CGD1	2822	23988	Triticum aestivum	TraesCS7A02G169200.1	TraesCS6B02G106400.1	-	-	-
CGD1	2822	23988	Triticum aestivum	TraesCS7A02G169200.1	TraesCS6B02G106600.1	-	-	-
CGD1	2822	23988	Triticum aestivum	TraesCS7A02G169200.1	TraesCS6D02G072800.1	-	-	-
CGD1	2822	23988	Triticum aestivum	TraesCS7A02G169200.1	TraesCS7D02G038100.1	-	-	-
CGD1	2822	23988	Triticum aestivum	TraesCS7B02G074700.1	TraesCS6D02G072700.1	-	-	DNA/CMC-EnSpm
CGD1	2822	23988	Triticum aestivum	TraesCS7B02G074700.1	TraesCS2B02G028400.1	-	-	DNA/MULE-MuDR
CGD1	2822	23988	Triticum aestivum	TraesCS7B02G074700.1	TraesCS5D02G441400.1	-	-	LTR/Copia
CGD1	2822	23988	Triticum aestivum	TraesCS7B02G074700.1	TraesCS1A02G261700.1	-	-	-
CGD1	2822	23988	Triticum aestivum	TraesCS7B02G074700.1	TraesCS1B02G272500.1	-	-	-
CGD1	2822	23988	Triticum aestivum	TraesCS7B02G074700.1	TraesCS1D02G261700.1	-	-	-
CGD1	2822	23988	Triticum aestivum	TraesCS7B02G074700.1	TraesCS2A02G057200.1	-	-	-
CGD1	2822	23988	Triticum aestivum	TraesCS7B02G074700.1	TraesCS2A02G463300.1	-	-	-
CGD1	2822	23988	Triticum aestivum	TraesCS7B02G074700.1	TraesCS2B02G029100.1	-	-	-
CGD1	2822	23988	Triticum aestivum	TraesCS7B02G074700.1	TraesCS2B02G034100.1	-	-	-
CGD1	2822	23988	Triticum aestivum	TraesCS7B02G074700.1	TraesCS2B02G485300.1	-	-	-
CGD1	2822	23988	Triticum aestivum	TraesCS7B02G074700.1	TraesCS2D02G021300.1	-	-	-
CGD1	2822	23988	Triticum aestivum	TraesCS7B02G074700.1	TraesCS2D02G464500.1	-	-	-
CGD1	2822	23988	Triticum aestivum	TraesCS7B02G074700.1	TraesCS3A02G359800.1	-	-	-
CGD1	2822	23988	Triticum aestivum	TraesCS7B02G074700.1	TraesCS3D02G354000.1	-	-	-
CGD1	2822	23988	Triticum aestivum	TraesCS7B02G074700.1	TraesCS4A02G350700.1	-	-	-
CGD1	2822	23988	Triticum aestivum	TraesCS7B02G074700.1	TraesCS4A02G445700.1	-	-	-
CGD1	2822	23988	Triticum aestivum	TraesCS7B02G074700.1	TraesCS5A02G433200.1	-	-	-
CGD1	2822	23988	Triticum aestivum	TraesCS7B02G074700.1	TraesCS5A02G433300.1	-	-	-
CGD1	2822	23988	Triticum aestivum	TraesCS7B02G074700.1	TraesCS5B02G436300.1	-	-	-
CGD1	2822	23988	Triticum aestivum	TraesCS7B02G074700.1	TraesCS5B02G436400.1	-	-	-
CGD1	2822	23988	Triticum aestivum	TraesCS7B02G074700.1	TraesCS5B02G436500.1	-	-	-
CGD1	2822	23988	Triticum aestivum	TraesCS7B02G074700.1	TraesCS5B02G522400.1	-	-	-
CGD1	2822	23988	Triticum aestivum	TraesCS7B02G074700.1	TraesCS5D02G440900.1	-	-	-
CGD1	2822	23988	Triticum aestivum	TraesCS7B02G074700.1	TraesCS5D02G441500.1	-	-	-
CGD1	2822	23988	Triticum aestivum	TraesCS7B02G074700.1	TraesCS5D02G521100.1	-	-	-
CGD1	2822	23988	Triticum aestivum	TraesCS7B02G074700.1	TraesCS6A02G079100.1	-	-	-
CGD1	2822	23988	Triticum aestivum	TraesCS7B02G074700.1	TraesCS6B02G106200.1	-	-	-
CGD1	2822	23988	Triticum aestivum	TraesCS7B02G074700.1	TraesCS6B02G106300.1	-	-	-
CGD1	2822	23988	Triticum aestivum	TraesCS7B02G074700.1	TraesCS6B02G106400.1	-	-	-
CGD1	2822	23988	Triticum aestivum	TraesCS7B02G074700.1	TraesCS6B02G106600.1	-	-	-
CGD1	2822	23988	Triticum aestivum	TraesCS7B02G074700.1	TraesCS6D02G072800.1	-	-	-
CGD1	2822	23988	Triticum aestivum	TraesCS7B02G074700.1	TraesCS7D02G038100.1	-	-	-
CGD1	2822	23988	Triticum aestivum	TraesCS7D02G170700.1	TraesCS6D02G072700.1	-	-	DNA/CMC-EnSpm
CGD1	2822	23988	Triticum aestivum	TraesCS7D02G170700.1	TraesCS2B02G028400.1	-	-	DNA/MULE-MuDR
CGD1	2822	23988	Triticum aestivum	TraesCS7D02G170700.1	TraesCS5D02G441400.1	-	-	LTR/Copia
CGD1	2822	23988	Triticum aestivum	TraesCS7D02G170700.1	TraesCS1A02G261700.1	-	-	-
CGD1	2822	23988	Triticum aestivum	TraesCS7D02G170700.1	TraesCS1B02G272500.1	-	-	-
CGD1	2822	23988	Triticum aestivum	TraesCS7D02G170700.1	TraesCS1D02G261700.1	-	-	-
CGD1	2822	23988	Triticum aestivum	TraesCS7D02G170700.1	TraesCS2A02G057200.1	-	-	-
CGD1	2822	23988	Triticum aestivum	TraesCS7D02G170700.1	TraesCS2A02G463300.1	-	-	-
CGD1	2822	23988	Triticum aestivum	TraesCS7D02G170700.1	TraesCS2B02G029100.1	-	-	-
CGD1	2822	23988	Triticum aestivum	TraesCS7D02G170700.1	TraesCS2B02G034100.1	-	-	-
CGD1	2822	23988	Triticum aestivum	TraesCS7D02G170700.1	TraesCS2B02G485300.1	-	-	-
CGD1	2822	23988	Triticum aestivum	TraesCS7D02G170700.1	TraesCS2D02G021300.1	-	-	-
CGD1	2822	23988	Triticum aestivum	TraesCS7D02G170700.1	TraesCS2D02G464500.1	-	-	-
CGD1	2822	23988	Triticum aestivum	TraesCS7D02G170700.1	TraesCS3A02G359800.1	-	-	-
CGD1	2822	23988	Triticum aestivum	TraesCS7D02G170700.1	TraesCS3D02G354000.1	-	-	-
CGD1	2822	23988	Triticum aestivum	TraesCS7D02G170700.1	TraesCS4A02G350700.1	-	-	-
CGD1	2822	23988	Triticum aestivum	TraesCS7D02G170700.1	TraesCS4A02G445700.1	-	-	-
CGD1	2822	23988	Triticum aestivum	TraesCS7D02G170700.1	TraesCS5A02G433200.1	-	-	-
CGD1	2822	23988	Triticum aestivum	TraesCS7D02G170700.1	TraesCS5A02G433300.1	-	-	-
CGD1	2822	23988	Triticum aestivum	TraesCS7D02G170700.1	TraesCS5B02G436300.1	-	-	-
CGD1	2822	23988	Triticum aestivum	TraesCS7D02G170700.1	TraesCS5B02G436400.1	-	-	-
CGD1	2822	23988	Triticum aestivum	TraesCS7D02G170700.1	TraesCS5B02G436500.1	-	-	-
CGD1	2822	23988	Triticum aestivum	TraesCS7D02G170700.1	TraesCS5B02G522400.1	-	-	-
CGD1	2822	23988	Triticum aestivum	TraesCS7D02G170700.1	TraesCS5D02G440900.1	-	-	-
CGD1	2822	23988	Triticum aestivum	TraesCS7D02G170700.1	TraesCS5D02G441500.1	-	-	-
CGD1	2822	23988	Triticum aestivum	TraesCS7D02G170700.1	TraesCS5D02G521100.1	-	-	-
CGD1	2822	23988	Triticum aestivum	TraesCS7D02G170700.1	TraesCS6A02G079100.1	-	-	-
CGD1	2822	23988	Triticum aestivum	TraesCS7D02G170700.1	TraesCS6B02G106200.1	-	-	-
CGD1	2822	23988	Triticum aestivum	TraesCS7D02G170700.1	TraesCS6B02G106300.1	-	-	-
CGD1	2822	23988	Triticum aestivum	TraesCS7D02G170700.1	TraesCS6B02G106400.1	-	-	-
CGD1	2822	23988	Triticum aestivum	TraesCS7D02G170700.1	TraesCS6B02G106600.1	-	-	-
CGD1	2822	23988	Triticum aestivum	TraesCS7D02G170700.1	TraesCS6D02G072800.1	-	-	-
CGD1	2822	23988	Triticum aestivum	TraesCS7D02G170700.1	TraesCS7D02G038100.1	-	-	-
CGD1	3575	29102	Brachypodium distachyon	Bradi4g03940.1	Bradi1g12497.3	-	-	-
CGD1	3575	29102	Dactylis glomerata	DG4C01037.1	DG4C04637.1	-	-	-
CGD1	3575	29102	Hordeum vulgare	HORVU5Hr1G021180.4	HORVU4Hr1G003820.4	-	-	LTR/Gypsy
CGD1	3575	29102	Triticum aestivum	TraesCS5A02G079000.1	TraesCS4A02G289300.1	-	-	-
CGD1	3575	29102	Triticum aestivum	TraesCS5A02G079000.1	TraesCS4B02G025600.1	-	-	-
CGD1	3575	29102	Triticum aestivum	TraesCS5A02G079000.1	TraesCS4D02G022700.1	-	-	-
CGD1	3575	29102	Triticum aestivum	TraesCS5B02G087000.2	TraesCS4A02G289300.1	-	-	-
CGD1	3575	29102	Triticum aestivum	TraesCS5B02G087000.2	TraesCS4B02G025600.1	-	-	-
CGD1	3575	29102	Triticum aestivum	TraesCS5B02G087000.2	TraesCS4D02G022700.1	-	-	-
CGD1	3575	29102	Triticum aestivum	TraesCS5D02G093200.1	TraesCS4A02G289300.1	-	-	-
CGD1	3575	29102	Triticum aestivum	TraesCS5D02G093200.1	TraesCS4B02G025600.1	-	-	-
CGD1	3575	29102	Triticum aestivum	TraesCS5D02G093200.1	TraesCS4D02G022700.1	-	-	-
CGD1	4253	33393	Hordeum vulgare	HORVU2Hr1G107150.1	HORVU6Hr1G057240.1	-	-	LINE/L1
CGD1	4253	33393	Hordeum vulgare	HORVU6Hr1G044170.1	HORVU6Hr1G057240.1	-	LTR/Copia	LINE/L1
CGD1	4617	35454	Brachypodium distachyon	Bradi1g38350.1	Bradi1g39190.1	-	-	-
CGD1	4617	35454	Hordeum vulgare	HORVU0Hr1G021680.1	HORVU5Hr1G074980.1	-	-	-
CGD1	4617	35454	Hordeum vulgare	HORVU0Hr1G021680.1	HORVU7Hr1G080550.3	-	-	-
CGD1	4617	35454	Triticum aestivum	TraesCS7A02G352000.1	TraesCS7D02G334400.1	-	-	DNA/PIF-Harbinger
CGD1	4617	35454	Triticum aestivum	TraesCS7A02G352000.1	TraesCS2B02G560500.1	-	-	-
CGD1	4617	35454	Triticum aestivum	TraesCS7A02G352000.1	TraesCS7A02G344800.1	-	-	-
CGD1	4617	35454	Triticum aestivum	TraesCS7A02G352000.1	TraesCS7A02G344900.1	-	-	-
CGD1	4617	35454	Triticum aestivum	TraesCS7A02G352000.1	TraesCS7A02G345000.1	-	-	-
CGD1	4617	35454	Triticum aestivum	TraesCS7A02G352000.1	TraesCS7A02G345100.1	-	-	-
CGD1	4617	35454	Triticum aestivum	TraesCS7A02G352000.1	TraesCS7B02G238100.1	-	-	-
CGD1	4617	35454	Triticum aestivum	TraesCS7A02G352000.1	TraesCS7B02G238200.1	-	-	-
CGD1	4617	35454	Triticum aestivum	TraesCS7A02G352000.1	TraesCS7B02G238300.1	-	-	-
CGD1	4617	35454	Triticum aestivum	TraesCS7A02G352000.1	TraesCS7D02G334300.1	-	-	-
CGD1	4617	35454	Triticum aestivum	TraesCS7A02G352000.1	TraesCS7D02G334600.1	-	-	-
CGD1	4617	35454	Triticum aestivum	TraesCS7A02G352000.1	TraesCS7D02G334700.1	-	-	-
CGD1	4617	35454	Triticum aestivum	TraesCS7B02G276100.1	TraesCS7D02G334400.1	-	-	DNA/PIF-Harbinger
CGD1	4617	35454	Triticum aestivum	TraesCS7B02G276100.1	TraesCS2B02G560500.1	-	-	-
CGD1	4617	35454	Triticum aestivum	TraesCS7B02G276100.1	TraesCS7A02G344800.1	-	-	-
CGD1	4617	35454	Triticum aestivum	TraesCS7B02G276100.1	TraesCS7A02G344900.1	-	-	-
CGD1	4617	35454	Triticum aestivum	TraesCS7B02G276100.1	TraesCS7A02G345000.1	-	-	-
CGD1	4617	35454	Triticum aestivum	TraesCS7B02G276100.1	TraesCS7A02G345100.1	-	-	-
CGD1	4617	35454	Triticum aestivum	TraesCS7B02G276100.1	TraesCS7B02G238100.1	-	-	-
CGD1	4617	35454	Triticum aestivum	TraesCS7B02G276100.1	TraesCS7B02G238200.1	-	-	-
CGD1	4617	35454	Triticum aestivum	TraesCS7B02G276100.1	TraesCS7B02G238300.1	-	-	-
CGD1	4617	35454	Triticum aestivum	TraesCS7B02G276100.1	TraesCS7D02G334300.1	-	-	-
CGD1	4617	35454	Triticum aestivum	TraesCS7B02G276100.1	TraesCS7D02G334600.1	-	-	-
CGD1	4617	35454	Triticum aestivum	TraesCS7B02G276100.1	TraesCS7D02G334700.1	-	-	-
CGD1	4617	35454	Triticum aestivum	TraesCS7D02G370900.1	TraesCS7D02G334400.1	-	-	DNA/PIF-Harbinger
CGD1	4617	35454	Triticum aestivum	TraesCS7D02G370900.1	TraesCS2B02G560500.1	-	-	-
CGD1	4617	35454	Triticum aestivum	TraesCS7D02G370900.1	TraesCS7A02G344800.1	-	-	-
CGD1	4617	35454	Triticum aestivum	TraesCS7D02G370900.1	TraesCS7A02G344900.1	-	-	-
CGD1	4617	35454	Triticum aestivum	TraesCS7D02G370900.1	TraesCS7A02G345000.1	-	-	-
CGD1	4617	35454	Triticum aestivum	TraesCS7D02G370900.1	TraesCS7A02G345100.1	-	-	-
CGD1	4617	35454	Triticum aestivum	TraesCS7D02G370900.1	TraesCS7B02G238100.1	-	-	-
CGD1	4617	35454	Triticum aestivum	TraesCS7D02G370900.1	TraesCS7B02G238200.1	-	-	-
CGD1	4617	35454	Triticum aestivum	TraesCS7D02G370900.1	TraesCS7B02G238300.1	-	-	-
CGD1	4617	35454	Triticum aestivum	TraesCS7D02G370900.1	TraesCS7D02G334300.1	-	-	-
CGD1	4617	35454	Triticum aestivum	TraesCS7D02G370900.1	TraesCS7D02G334600.1	-	-	-
CGD1	4617	35454	Triticum aestivum	TraesCS7D02G370900.1	TraesCS7D02G334700.1	-	-	-
CGD1	6604	45910	Hordeum vulgare	HORVU4Hr1G028370.1	HORVU7Hr1G035620.3	-	-	-
CGD1	6604	45910	Triticum aestivum	TraesCS3A02G015400.1	TraesCS7A02G171600.1	-	LINE/L1	-
CGD1	6604	45910	Triticum aestivum	TraesCS3A02G015400.1	TraesCS7B02G076400.1	-	LINE/L1	-
CGD1	6604	45910	Triticum aestivum	TraesCS3A02G015400.1	TraesCS7D02G172100.1	-	LINE/L1	-
CGD1	6604	45910	Triticum aestivum	TraesCS4A02G173200.1	TraesCS7A02G171600.1	-	-	-
CGD1	6604	45910	Triticum aestivum	TraesCS4A02G173200.1	TraesCS7B02G076400.1	-	-	-
CGD1	6604	45910	Triticum aestivum	TraesCS4A02G173200.1	TraesCS7D02G172100.1	-	-	-
CGD1	6604	45910	Triticum aestivum	TraesCS4D02G142400.1	TraesCS7A02G171600.1	-	-	-
CGD1	6604	45910	Triticum aestivum	TraesCS4D02G142400.1	TraesCS7B02G076400.1	-	-	-
CGD1	6604	45910	Triticum aestivum	TraesCS4D02G142400.1	TraesCS7D02G172100.1	-	-	-
CGD1	6762	46672	Dactylis glomerata	DG4C04728.1	DG3C06111.1	-	-	-
CGD1	6762	46672	Dactylis glomerata	DG6C01839.1	DG3C06111.1	-	-	-
CGD1	7470	50108	Dactylis glomerata	DG1C04512.1	DG2C01420.1	-	-	-
CGD1	7470	50108	Triticum aestivum	TraesCS5B02G256900.1	TraesCS6A02G277600.1	-	LTR/Gypsy	-
CGD1	7470	50108	Triticum aestivum	TraesCS5B02G256900.1	TraesCS6B02G305600.1	-	LTR/Gypsy	-
CGD1	7470	50108	Triticum aestivum	TraesCS5B02G256900.1	TraesCS6D02G258200.1	-	LTR/Gypsy	-
CGD1	7470	50108	Triticum aestivum	TraesCS5D02G265800.1	TraesCS6A02G277600.1	-	-	-
CGD1	7470	50108	Triticum aestivum	TraesCS5D02G265800.1	TraesCS6B02G305600.1	-	-	-
CGD1	7470	50108	Triticum aestivum	TraesCS5D02G265800.1	TraesCS6D02G258200.1	-	-	-
CGD1	8160	53672	Triticum aestivum	TraesCS2A02G479300.1	TraesCS5A02G339700.1	-	LINE/L1	-
CGD1	8160	53672	Triticum aestivum	TraesCS2A02G479300.1	TraesCS5B02G338300.1	-	LINE/L1	-
CGD1	8160	53672	Triticum aestivum	TraesCS2B02G503700.1	TraesCS5A02G339700.1	-	-	-
CGD1	8160	53672	Triticum aestivum	TraesCS2B02G503700.1	TraesCS5B02G338300.1	-	-	-
CGD1	11850	89252	Brachypodium distachyon	Bradi4g32620.1	Bradi3g21077.1	-	-	-
CGD1	11850	89252	Hordeum vulgare	HORVU5Hr1G069880.1	HORVU5Hr1G104050.4	-	-	LINE/L1;LTR/Copia
CGD1	11850	89252	Hordeum vulgare	HORVU5Hr1G069880.1	HORVU2Hr1G127530.7	-	-	LTR/Copia
CGD1	11850	89252	Hordeum vulgare	HORVU5Hr1G069880.1	HORVU2Hr1G127610.1	-	-	-
CGD1	11850	89252	Hordeum vulgare	HORVU5Hr1G069960.1	HORVU5Hr1G104050.4	-	LTR/Copia	LINE/L1;LTR/Copia
CGD1	11850	89252	Hordeum vulgare	HORVU5Hr1G069960.1	HORVU2Hr1G127530.7	-	LTR/Copia	LTR/Copia
CGD1	11850	89252	Hordeum vulgare	HORVU5Hr1G069960.1	HORVU2Hr1G127610.1	-	LTR/Copia	-
CGD1	11850	89252	Hordeum vulgare	HORVU7Hr1G086680.1	HORVU5Hr1G104050.4	-	-	LINE/L1;LTR/Copia
CGD1	11850	89252	Hordeum vulgare	HORVU7Hr1G086680.1	HORVU2Hr1G127530.7	-	-	LTR/Copia
CGD1	11850	89252	Hordeum vulgare	HORVU7Hr1G086680.1	HORVU2Hr1G127610.1	-	-	-
CGD1	11850	89252	Triticum aestivum	TraesCS5A02G247600.1	TraesCS5B02G431200.1	-	LINE/L1	LTR/Copia
CGD1	11850	89252	Triticum aestivum	TraesCS5A02G247600.1	TraesCS5B02G431200.2	-	LINE/L1	LTR/Copia
CGD1	11850	89252	Triticum aestivum	TraesCS5A02G247600.1	TraesCS2B02G617100.1	-	LINE/L1	-
CGD1	11850	89252	Triticum aestivum	TraesCS5A02G247600.1	TraesCS5A02G429100.1	-	LINE/L1	-
CGD1	11850	89252	Triticum aestivum	TraesCS5A02G247600.1	TraesCS5D02G437200.1	-	LINE/L1	-
CGD1	11850	89252	Triticum aestivum	TraesCS5A02G247700.1	TraesCS5B02G431200.1	-	-	LTR/Copia
CGD1	11850	89252	Triticum aestivum	TraesCS5A02G247700.1	TraesCS5B02G431200.2	-	-	LTR/Copia
CGD1	11850	89252	Triticum aestivum	TraesCS5A02G247700.1	TraesCS2B02G617100.1	-	-	-
CGD1	11850	89252	Triticum aestivum	TraesCS5A02G247700.1	TraesCS5A02G429100.1	-	-	-
CGD1	11850	89252	Triticum aestivum	TraesCS5A02G247700.1	TraesCS5D02G437200.1	-	-	-
CGD1	11850	89252	Triticum aestivum	TraesCS5B02G244800.1	TraesCS5B02G431200.1	-	-	LTR/Copia
CGD1	11850	89252	Triticum aestivum	TraesCS5B02G244800.1	TraesCS5B02G431200.2	-	-	LTR/Copia
CGD1	11850	89252	Triticum aestivum	TraesCS5B02G244800.1	TraesCS2B02G617100.1	-	-	-
CGD1	11850	89252	Triticum aestivum	TraesCS5B02G244800.1	TraesCS5A02G429100.1	-	-	-
CGD1	11850	89252	Triticum aestivum	TraesCS5B02G244800.1	TraesCS5D02G437200.1	-	-	-
CGD1	11850	89252	Triticum aestivum	TraesCS5B02G244900.1	TraesCS5B02G431200.1	-	-	LTR/Copia
CGD1	11850	89252	Triticum aestivum	TraesCS5B02G244900.1	TraesCS5B02G431200.2	-	-	LTR/Copia
CGD1	11850	89252	Triticum aestivum	TraesCS5B02G244900.1	TraesCS2B02G617100.1	-	-	-
CGD1	11850	89252	Triticum aestivum	TraesCS5B02G244900.1	TraesCS5A02G429100.1	-	-	-
CGD1	11850	89252	Triticum aestivum	TraesCS5B02G244900.1	TraesCS5D02G437200.1	-	-	-
CGD1	11850	89252	Triticum aestivum	TraesCS5B02G245000.1	TraesCS5B02G431200.1	-	LTR/Gypsy;LTR/Copia;DNA/PIF-Harbinger	LTR/Copia
CGD1	11850	89252	Triticum aestivum	TraesCS5B02G245000.1	TraesCS5B02G431200.2	-	LTR/Gypsy;LTR/Copia;DNA/PIF-Harbinger	LTR/Copia
CGD1	11850	89252	Triticum aestivum	TraesCS5B02G245000.1	TraesCS2B02G617100.1	-	LTR/Gypsy;LTR/Copia;DNA/PIF-Harbinger	-
CGD1	11850	89252	Triticum aestivum	TraesCS5B02G245000.1	TraesCS5A02G429100.1	-	LTR/Gypsy;LTR/Copia;DNA/PIF-Harbinger	-
CGD1	11850	89252	Triticum aestivum	TraesCS5B02G245000.1	TraesCS5D02G437200.1	-	LTR/Gypsy;LTR/Copia;DNA/PIF-Harbinger	-
CGD1	11850	89252	Triticum aestivum	TraesCS5D02G254100.1	TraesCS5B02G431200.1	-	LINE/L1	LTR/Copia
CGD1	11850	89252	Triticum aestivum	TraesCS5D02G254100.1	TraesCS5B02G431200.2	-	LINE/L1	LTR/Copia
CGD1	11850	89252	Triticum aestivum	TraesCS5D02G254100.1	TraesCS2B02G617100.1	-	LINE/L1	-
CGD1	11850	89252	Triticum aestivum	TraesCS5D02G254100.1	TraesCS5A02G429100.1	-	LINE/L1	-
CGD1	11850	89252	Triticum aestivum	TraesCS5D02G254100.1	TraesCS5D02G437200.1	-	LINE/L1	-
CGD1	11850	89252	Triticum aestivum	TraesCS5D02G254200.1	TraesCS5B02G431200.1	-	LTR/Copia	LTR/Copia
CGD1	11850	89252	Triticum aestivum	TraesCS5D02G254200.1	TraesCS5B02G431200.2	-	LTR/Copia	LTR/Copia
CGD1	11850	89252	Triticum aestivum	TraesCS5D02G254200.1	TraesCS2B02G617100.1	-	LTR/Copia	-
CGD1	11850	89252	Triticum aestivum	TraesCS5D02G254200.1	TraesCS5A02G429100.1	-	LTR/Copia	-
CGD1	11850	89252	Triticum aestivum	TraesCS5D02G254200.1	TraesCS5D02G437200.1	-	LTR/Copia	-
CGD1	11902	90082	Triticum aestivum	TraesCS7D02G174000.1	TraesCS5D02G160500.1	-	-	DNA/CMC-EnSpm
CGD1	11902	90082	Triticum aestivum	TraesCS7D02G174000.1	TraesCS5A02G155400.1	-	-	-
CGD1	11902	90082	Triticum aestivum	TraesCS7D02G174000.1	TraesCS5A02G155500.1	-	-	-
CGD1	11902	90082	Triticum aestivum	TraesCS7D02G174000.1	TraesCS5B02G153700.1	-	-	-
CGD1	11902	90082	Triticum aestivum	TraesCS7D02G174000.1	TraesCS5B02G153800.1	-	-	-
CGD1	11902	90082	Triticum aestivum	TraesCS7D02G174000.1	TraesCS5D02G160600.1	-	-	-
CGD1	12338	97267	Brachypodium distachyon	Bradi1g07035.1	Bradi2g39790.2	-	-	-
CGD1	12338	97267	Brachypodium distachyon	Bradi3g60640.2	Bradi2g39790.2	-	-	-
CGD1	12338	97267	Dactylis glomerata	DG4C05455.1	DG6C05886.1	-	-	-
CGD1	12338	97267	Hordeum vulgare	HORVU3Hr1G104600.4	HORVU1Hr1G002150.11	-	LTR/Gypsy;LTR/Copia	-
CGD1	12338	97267	Hordeum vulgare	HORVU5Hr1G105250.2	HORVU1Hr1G002150.11	-	-	-
CGD1	12338	97267	Hordeum vulgare	HORVU7Hr1G008250.1	HORVU1Hr1G002150.11	-	-	-
CGD1	12338	97267	Triticum aestivum	TraesCS4A02G237000.1	TraesCS1A02G013800.1	-	-	DNA/CMC-EnSpm
CGD1	12338	97267	Triticum aestivum	TraesCS4A02G237000.1	TraesCS1A02G013800.4	-	-	DNA/CMC-EnSpm
CGD1	12338	97267	Triticum aestivum	TraesCS4A02G237000.1	TraesCS1B02G017800.1	-	-	-
CGD1	12338	97267	Triticum aestivum	TraesCS4A02G237000.1	TraesCS1D02G011700.3	-	-	-
CGD1	12338	97267	Triticum aestivum	TraesCS4A02G394100.1	TraesCS1A02G013800.1	-	-	DNA/CMC-EnSpm
CGD1	12338	97267	Triticum aestivum	TraesCS4A02G394100.1	TraesCS1A02G013800.4	-	-	DNA/CMC-EnSpm
CGD1	12338	97267	Triticum aestivum	TraesCS4A02G394100.1	TraesCS1B02G017800.1	-	-	-
CGD1	12338	97267	Triticum aestivum	TraesCS4A02G394100.1	TraesCS1D02G011700.3	-	-	-
CGD1	12338	97267	Triticum aestivum	TraesCS4D02G076600.1	TraesCS1A02G013800.1	-	-	DNA/CMC-EnSpm
CGD1	12338	97267	Triticum aestivum	TraesCS4D02G076600.1	TraesCS1A02G013800.4	-	-	DNA/CMC-EnSpm
CGD1	12338	97267	Triticum aestivum	TraesCS4D02G076600.1	TraesCS1B02G017800.1	-	-	-
CGD1	12338	97267	Triticum aestivum	TraesCS4D02G076600.1	TraesCS1D02G011700.3	-	-	-
CGD1	12338	97267	Triticum aestivum	TraesCS5A02G436300.1	TraesCS1A02G013800.1	-	-	DNA/CMC-EnSpm
CGD1	12338	97267	Triticum aestivum	TraesCS5A02G436300.1	TraesCS1A02G013800.4	-	-	DNA/CMC-EnSpm
CGD1	12338	97267	Triticum aestivum	TraesCS5A02G436300.1	TraesCS1B02G017800.1	-	-	-
CGD1	12338	97267	Triticum aestivum	TraesCS5A02G436300.1	TraesCS1D02G011700.3	-	-	-
CGD1	12338	97267	Triticum aestivum	TraesCS5B02G439400.2	TraesCS1A02G013800.1	-	-	DNA/CMC-EnSpm
CGD1	12338	97267	Triticum aestivum	TraesCS5B02G439400.2	TraesCS1A02G013800.4	-	-	DNA/CMC-EnSpm
CGD1	12338	97267	Triticum aestivum	TraesCS5B02G439400.2	TraesCS1B02G017800.1	-	-	-
CGD1	12338	97267	Triticum aestivum	TraesCS5B02G439400.2	TraesCS1D02G011700.3	-	-	-
CGD1	12338	97267	Triticum aestivum	TraesCS7A02G046700.1	TraesCS1A02G013800.1	-	-	DNA/CMC-EnSpm
CGD1	12338	97267	Triticum aestivum	TraesCS7A02G046700.1	TraesCS1A02G013800.4	-	-	DNA/CMC-EnSpm
CGD1	12338	97267	Triticum aestivum	TraesCS7A02G046700.1	TraesCS1B02G017800.1	-	-	-
CGD1	12338	97267	Triticum aestivum	TraesCS7A02G046700.1	TraesCS1D02G011700.3	-	-	-
CGD1	12478	99746	Dactylis glomerata	DG5C01517.1	DG5C04011.1	-	-	-
CGD1	12507	100286	Hordeum vulgare	HORVU1Hr1G092290.2	HORVU2Hr1G125210.1	-	LINE/L1	LINE/L1;LTR/Gypsy;LTR/Copia
CGD1	12507	100286	Hordeum vulgare	HORVU1Hr1G092290.2	HORVU2Hr1G044510.4	-	LINE/L1	-
CGD1	12507	100286	Hordeum vulgare	HORVU1Hr1G092290.2	HORVU5Hr1G085020.10	-	LINE/L1	-
CGD1	12507	100286	Triticum aestivum	TraesCS1A02G422600.1	TraesCS2A02G216300.1	-	-	-
CGD1	12507	100286	Triticum aestivum	TraesCS1A02G422600.1	TraesCS2B02G241400.1	-	-	-
CGD1	12507	100286	Triticum aestivum	TraesCS1A02G422600.1	TraesCS2D02G221900.1	-	-	-
CGD1	12507	100286	Triticum aestivum	TraesCS1A02G422600.1	TraesCS5A02G338500.1	-	-	-
CGD1	12507	100286	Triticum aestivum	TraesCS1B02G454400.1	TraesCS2A02G216300.1	-	-	-
CGD1	12507	100286	Triticum aestivum	TraesCS1B02G454400.1	TraesCS2B02G241400.1	-	-	-
CGD1	12507	100286	Triticum aestivum	TraesCS1B02G454400.1	TraesCS2D02G221900.1	-	-	-
CGD1	12507	100286	Triticum aestivum	TraesCS1B02G454400.1	TraesCS5A02G338500.1	-	-	-
CGD1	12507	100286	Triticum aestivum	TraesCS1D02G431000.2	TraesCS2A02G216300.1	-	-	-
CGD1	12507	100286	Triticum aestivum	TraesCS1D02G431000.2	TraesCS2B02G241400.1	-	-	-
CGD1	12507	100286	Triticum aestivum	TraesCS1D02G431000.2	TraesCS2D02G221900.1	-	-	-
CGD1	12507	100286	Triticum aestivum	TraesCS1D02G431000.2	TraesCS5A02G338500.1	-	-	-
CGD1	12507	100286	Triticum aestivum	TraesCS1D02G431400.1	TraesCS2A02G216300.1	-	-	-
CGD1	12507	100286	Triticum aestivum	TraesCS1D02G431400.1	TraesCS2B02G241400.1	-	-	-
CGD1	12507	100286	Triticum aestivum	TraesCS1D02G431400.1	TraesCS2D02G221900.1	-	-	-
CGD1	12507	100286	Triticum aestivum	TraesCS1D02G431400.1	TraesCS5A02G338500.1	-	-	-
CGD1	12775	104530	Brachypodium distachyon	Bradi4g10147.1	Bradi0014s00100.1	-	-	-
CGD1	12775	104530	Brachypodium distachyon	Bradi4g10147.1	Bradi2g03009.1	-	-	-
CGD1	12775	104530	Brachypodium distachyon	Bradi4g10147.1	Bradi2g03040.1	-	-	-
CGD1	12775	104530	Brachypodium distachyon	Bradi4g10197.1	Bradi0014s00100.1	-	-	-
CGD1	12775	104530	Brachypodium distachyon	Bradi4g10197.1	Bradi2g03009.1	-	-	-
CGD1	12775	104530	Brachypodium distachyon	Bradi4g10197.1	Bradi2g03040.1	-	-	-
CGD1	12850	105678	Dactylis glomerata	DG5C05576.1	DG5C05575.1	Tandem duplication	-	-
CGD1	12850	105678	Dactylis glomerata	DG5C05575.1	DG3C06086.1	-	-	-
CGD1	12850	105678	Dactylis glomerata	DG5C05575.1	DG6C01398.1	-	-	-
CGD1	12850	105678	Dactylis glomerata	DG5C05576.1	DG3C06086.1	-	-	-
CGD1	12850	105678	Dactylis glomerata	DG5C05576.1	DG6C01398.1	-	-	-
CGD1	13171	110589	Brachypodium distachyon	Bradi4g27230.2	Bradi1g53700.1	-	-	-
CGD1	13171	110589	Dactylis glomerata	DG3C03359.1	DG7C04950.1	-	-	-
CGD1	13171	110589	Hordeum vulgare	HORVU5Hr1G053550.1	HORVU2Hr1G068450.4	-	-	-
CGD1	13171	110589	Triticum aestivum	TraesCS5A02G176900.1	TraesCS2A02G279700.1	-	-	-
CGD1	13171	110589	Triticum aestivum	TraesCS5A02G176900.1	TraesCS2B02G297200.1	-	-	-
CGD1	13171	110589	Triticum aestivum	TraesCS5A02G176900.1	TraesCS2D02G278600.1	-	-	-
CGD1	13171	110589	Triticum aestivum	TraesCS5B02G173000.1	TraesCS2A02G279700.1	-	-	-
CGD1	13171	110589	Triticum aestivum	TraesCS5B02G173000.1	TraesCS2B02G297200.1	-	-	-
CGD1	13171	110589	Triticum aestivum	TraesCS5B02G173000.1	TraesCS2D02G278600.1	-	-	-
CGD1	13171	110589	Triticum aestivum	TraesCS5D02G180000.1	TraesCS2A02G279700.1	-	-	-
CGD1	13171	110589	Triticum aestivum	TraesCS5D02G180000.1	TraesCS2B02G297200.1	-	-	-
CGD1	13171	110589	Triticum aestivum	TraesCS5D02G180000.1	TraesCS2D02G278600.1	-	-	-
CGD1	13369	113915	Brachypodium distachyon	Bradi2g10500.1	Bradi2g60640.1	-	-	-
CGD1	13369	113915	Brachypodium distachyon	Bradi2g10500.1	Bradi2g60755.1	-	-	-
CGD1	13369	113915	Dactylis glomerata	DG5C02234.1	DG5C06163.1	-	-	-
CGD1	13369	113915	Dactylis glomerata	DG5C02234.1	DG5C06164.1	-	-	-
CGD1	13369	113915	Dactylis glomerata	DG5C02234.1	DG5C06165.1	-	-	-
CGD1	13369	113915	Hordeum vulgare	HORVU3Hr1G039160.15	HORVU3Hr1G106210.5	-	LTR/Copia;DNA/PIF-Harbinger	LTR/Copia;LTR/Gypsy;LINE/L1
CGD1	13369	113915	Hordeum vulgare	HORVU3Hr1G039160.15	HORVU5Hr1G025640.1	-	LTR/Copia;DNA/PIF-Harbinger	LTR/Gypsy
CGD1	13369	113915	Triticum aestivum	TraesCS3A02G188900.1	TraesCS1B02G105000.1	-	-	LINE/RTE-BovB;LINE/L1
CGD1	13369	113915	Triticum aestivum	TraesCS3A02G188900.1	TraesCS6A02G144500.1	-	-	LINE/RTE-BovB;LTR/Gypsy;LINE/L1
CGD1	13369	113915	Triticum aestivum	TraesCS3A02G188900.1	TraesCS3B02G489200.1	-	-	LTR/Gypsy
CGD1	13369	113915	Triticum aestivum	TraesCS3A02G188900.1	TraesCS3A02G486900.1	-	-	-
CGD1	13369	113915	Triticum aestivum	TraesCS3A02G188900.1	TraesCS3A02G487200.2	-	-	-
CGD1	13369	113915	Triticum aestivum	TraesCS3A02G188900.1	TraesCS3B02G534900.1	-	-	-
CGD1	13369	113915	Triticum aestivum	TraesCS3A02G188900.1	TraesCS3B02G535000.2	-	-	-
CGD1	13369	113915	Triticum aestivum	TraesCS3A02G188900.1	TraesCS3D02G482500.3	-	-	-
CGD1	13369	113915	Triticum aestivum	TraesCS3A02G188900.1	TraesCS7D02G490700.1	-	-	-
CGD1	13369	113915	Triticum aestivum	TraesCS3B02G218300.2	TraesCS1B02G105000.1	-	-	LINE/RTE-BovB;LINE/L1
CGD1	13369	113915	Triticum aestivum	TraesCS3B02G218300.2	TraesCS6A02G144500.1	-	-	LINE/RTE-BovB;LTR/Gypsy;LINE/L1
CGD1	13369	113915	Triticum aestivum	TraesCS3B02G218300.2	TraesCS3B02G489200.1	-	-	LTR/Gypsy
CGD1	13369	113915	Triticum aestivum	TraesCS3B02G218300.2	TraesCS3A02G486900.1	-	-	-
CGD1	13369	113915	Triticum aestivum	TraesCS3B02G218300.2	TraesCS3A02G487200.2	-	-	-
CGD1	13369	113915	Triticum aestivum	TraesCS3B02G218300.2	TraesCS3B02G534900.1	-	-	-
CGD1	13369	113915	Triticum aestivum	TraesCS3B02G218300.2	TraesCS3B02G535000.2	-	-	-
CGD1	13369	113915	Triticum aestivum	TraesCS3B02G218300.2	TraesCS3D02G482500.3	-	-	-
CGD1	13369	113915	Triticum aestivum	TraesCS3B02G218300.2	TraesCS7D02G490700.1	-	-	-
CGD1	13369	113915	Triticum aestivum	TraesCS3D02G192600.1	TraesCS1B02G105000.1	-	-	LINE/RTE-BovB;LINE/L1
CGD1	13369	113915	Triticum aestivum	TraesCS3D02G192600.1	TraesCS6A02G144500.1	-	-	LINE/RTE-BovB;LTR/Gypsy;LINE/L1
CGD1	13369	113915	Triticum aestivum	TraesCS3D02G192600.1	TraesCS3B02G489200.1	-	-	LTR/Gypsy
CGD1	13369	113915	Triticum aestivum	TraesCS3D02G192600.1	TraesCS3A02G486900.1	-	-	-
CGD1	13369	113915	Triticum aestivum	TraesCS3D02G192600.1	TraesCS3A02G487200.2	-	-	-
CGD1	13369	113915	Triticum aestivum	TraesCS3D02G192600.1	TraesCS3B02G534900.1	-	-	-
CGD1	13369	113915	Triticum aestivum	TraesCS3D02G192600.1	TraesCS3B02G535000.2	-	-	-
CGD1	13369	113915	Triticum aestivum	TraesCS3D02G192600.1	TraesCS3D02G482500.3	-	-	-
CGD1	13369	113915	Triticum aestivum	TraesCS3D02G192600.1	TraesCS7D02G490700.1	-	-	-
CGD1	13717	119158	Hordeum vulgare	HORVU2Hr1G108500.1	HORVU2Hr1G117790.1	-	-	-
CGD1	13717	119158	Hordeum vulgare	HORVU2Hr1G108500.1	HORVU2Hr1G117800.2	-	-	-
CGD1	13717	119158	Hordeum vulgare	HORVU2Hr1G108500.1	HORVU2Hr1G117840.22	-	-	-
CGD1	13717	119158	Triticum aestivum	TraesCS2B02G511300.1	TraesCS2A02G537900.2	-	-	-
CGD1	13717	119158	Triticum aestivum	TraesCS2B02G511300.1	TraesCS2A02G538100.1	-	-	-
CGD1	13717	119158	Triticum aestivum	TraesCS2B02G511300.1	TraesCS2A02G538200.3	-	-	-
CGD1	13717	119158	Triticum aestivum	TraesCS2B02G511300.1	TraesCS2B02G510900.2	-	-	-
CGD1	13717	119158	Triticum aestivum	TraesCS2B02G511300.1	TraesCS2B02G539800.1	-	-	-
CGD1	13717	119158	Triticum aestivum	TraesCS2B02G511300.1	TraesCS2B02G568500.1	-	-	-
CGD1	13717	119158	Triticum aestivum	TraesCS2B02G511300.1	TraesCS2B02G568600.1	-	-	-
CGD1	13717	119158	Triticum aestivum	TraesCS2B02G511300.1	TraesCS2D02G484700.2	-	-	-
CGD1	13717	119158	Triticum aestivum	TraesCS2B02G511300.1	TraesCS2D02G512845.1	-	-	-
CGD1	13717	119158	Triticum aestivum	TraesCS2B02G511300.1	TraesCS2D02G512900.1	-	-	-
CGD1	13717	119158	Triticum aestivum	TraesCS2B02G511300.1	TraesCS2D02G538900.1	-	-	-
CGD1	13717	119158	Triticum aestivum	TraesCS2B02G511300.1	TraesCS2D02G539100.1	-	-	-
CGD1	13717	119158	Triticum aestivum	TraesCS2B02G567700.1	TraesCS2A02G537900.2	-	-	-
CGD1	13717	119158	Triticum aestivum	TraesCS2B02G567700.1	TraesCS2A02G538100.1	-	-	-
CGD1	13717	119158	Triticum aestivum	TraesCS2B02G567700.1	TraesCS2A02G538200.3	-	-	-
CGD1	13717	119158	Triticum aestivum	TraesCS2B02G567700.1	TraesCS2B02G510900.2	-	-	-
CGD1	13717	119158	Triticum aestivum	TraesCS2B02G567700.1	TraesCS2B02G539800.1	-	-	-
CGD1	13717	119158	Triticum aestivum	TraesCS2B02G567700.1	TraesCS2B02G568500.1	-	-	-
CGD1	13717	119158	Triticum aestivum	TraesCS2B02G567700.1	TraesCS2B02G568600.1	-	-	-
CGD1	13717	119158	Triticum aestivum	TraesCS2B02G567700.1	TraesCS2D02G484700.2	-	-	-
CGD1	13717	119158	Triticum aestivum	TraesCS2B02G567700.1	TraesCS2D02G512845.1	-	-	-
CGD1	13717	119158	Triticum aestivum	TraesCS2B02G567700.1	TraesCS2D02G512900.1	-	-	-
CGD1	13717	119158	Triticum aestivum	TraesCS2B02G567700.1	TraesCS2D02G538900.1	-	-	-
CGD1	13717	119158	Triticum aestivum	TraesCS2B02G567700.1	TraesCS2D02G539100.1	-	-	-
CGD1	16239	154478	Dactylis glomerata	DG5C01448.1	DG7C01659.1	-	-	-
CGD1	16239	154478	Hordeum vulgare	HORVU1Hr1G057910.4	HORVU3Hr1G012410.6	-	-	LTR/Copia
CGD1	16239	154478	Triticum aestivum	TraesCS1A02G235200.1	TraesCS3A02G067300.1	-	-	-
CGD1	16239	154478	Triticum aestivum	TraesCS1A02G235200.1	TraesCS3B02G080400.1	-	-	-
CGD1	16239	154478	Triticum aestivum	TraesCS1A02G235200.1	TraesCS3D02G066900.1	-	-	-
CGD1	16239	154478	Triticum aestivum	TraesCS1B02G248400.1	TraesCS3A02G067300.1	-	-	-
CGD1	16239	154478	Triticum aestivum	TraesCS1B02G248400.1	TraesCS3B02G080400.1	-	-	-
CGD1	16239	154478	Triticum aestivum	TraesCS1B02G248400.1	TraesCS3D02G066900.1	-	-	-
CGD1	16239	154478	Triticum aestivum	TraesCS1D02G236900.1	TraesCS3A02G067300.1	-	LTR/Copia	-
CGD1	16239	154478	Triticum aestivum	TraesCS1D02G236900.1	TraesCS3B02G080400.1	-	LTR/Copia	-
CGD1	16239	154478	Triticum aestivum	TraesCS1D02G236900.1	TraesCS3D02G066900.1	-	LTR/Copia	-
CGD1	16274	154985	Hordeum vulgare	HORVU5Hr1G006390.7	HORVU3Hr1G065840.52	-	-	LINE/L1
CGD1	16274	154985	Triticum aestivum	TraesCS4B02G086900.3	TraesCS3B02G286800.1	-	-	LINE/L1;DNA/PIF-Harbinger;LTR/Gypsy;DNA/CMC-EnSpm
CGD1	16274	154985	Triticum aestivum	TraesCS4B02G086900.3	TraesCS3D02G255700.1	-	-	LINE/RTE-BovB
CGD1	16274	154985	Triticum aestivum	TraesCS4B02G086900.3	TraesCS3A02G254800.1	-	-	-
CGD1	16274	154985	Triticum aestivum	TraesCS5A02G023900.1	TraesCS3B02G286800.1	-	-	LINE/L1;DNA/PIF-Harbinger;LTR/Gypsy;DNA/CMC-EnSpm
CGD1	16274	154985	Triticum aestivum	TraesCS5A02G023900.1	TraesCS3D02G255700.1	-	-	LINE/RTE-BovB
CGD1	16274	154985	Triticum aestivum	TraesCS5A02G023900.1	TraesCS3A02G254800.1	-	-	-
CGD1	16274	154985	Triticum aestivum	TraesCS5B02G021700.1	TraesCS3B02G286800.1	-	-	LINE/L1;DNA/PIF-Harbinger;LTR/Gypsy;DNA/CMC-EnSpm
CGD1	16274	154985	Triticum aestivum	TraesCS5B02G021700.1	TraesCS3D02G255700.1	-	-	LINE/RTE-BovB
CGD1	16274	154985	Triticum aestivum	TraesCS5B02G021700.1	TraesCS3A02G254800.1	-	-	-
CGD1	16274	154985	Triticum aestivum	TraesCS5D02G029800.1	TraesCS3B02G286800.1	-	-	LINE/L1;DNA/PIF-Harbinger;LTR/Gypsy;DNA/CMC-EnSpm
CGD1	16274	154985	Triticum aestivum	TraesCS5D02G029800.1	TraesCS3D02G255700.1	-	-	LINE/RTE-BovB
CGD1	16274	154985	Triticum aestivum	TraesCS5D02G029800.1	TraesCS3A02G254800.1	-	-	-
CGD1	16274	154985	Triticum aestivum	TraesCS6B02G337800.4	TraesCS3B02G286800.1	-	-	LINE/L1;DNA/PIF-Harbinger;LTR/Gypsy;DNA/CMC-EnSpm
CGD1	16274	154985	Triticum aestivum	TraesCS6B02G337800.4	TraesCS3D02G255700.1	-	-	LINE/RTE-BovB
CGD1	16274	154985	Triticum aestivum	TraesCS6B02G337800.4	TraesCS3A02G254800.1	-	-	-
CGD1	17507	169790	Dactylis glomerata	DG2C05837.1	DG1C04333.1	-	-	-
CGD1	17507	169790	Dactylis glomerata	DG4C01460.1	DG1C04333.1	-	-	-
CGD1	17509	169805	Dactylis glomerata	DG4C01723.1	DG6C05877.1	-	-	-
CGD1	18341	179318	Dactylis glomerata	DG4C00004.1	DG3C02258.1	-	-	-
CGD1	18341	179318	Dactylis glomerata	DG4C00004.1	DG6C03187.1	-	-	-
CGD1	18341	179318	Dactylis glomerata	DG4C04263.1	DG3C02258.1	-	-	-
CGD1	18341	179318	Dactylis glomerata	DG4C04263.1	DG4C00004.1	-	-	-
CGD1	18341	179318	Dactylis glomerata	DG4C04263.1	DG6C03187.1	-	-	-
CGD1	18341	179318	Dactylis glomerata	DG5C05278.1	DG3C02258.1	-	-	-
CGD1	18341	179318	Dactylis glomerata	DG5C05278.1	DG4C00004.1	-	-	-
CGD1	18341	179318	Dactylis glomerata	DG5C05278.1	DG6C03187.1	-	-	-
CGD1	18964	186052	Dactylis glomerata	DG3C02040.1	DG6C03683.1	-	-	-
CGD1	19181	188359	Brachypodium distachyon	Bradi2g34072.1	Bradi2g34090.1	Tandem duplication	-	-
CGD1	19181	188359	Hordeum vulgare	HORVU1Hr1G025830.1	HORVU1Hr1G025870.3	Tandem duplication	-	-
CGD1	19181	188359	Triticum aestivum	TraesCS1A02G117900.1	TraesCS1A02G117700.1	Tandem duplication	-	-
CGD1	19181	188359	Triticum aestivum	TraesCS1D02G119000.1	TraesCS1D02G118800.1	Tandem duplication	DNA/CMC-EnSpm	-
CGD1	19181	188359	Hordeum vulgare	HORVU5Hr1G119830.1	HORVU1Hr1G025870.3	-	-	-
CGD1	19181	188359	Triticum aestivum	TraesCS1A02G117900.1	TraesCS1D02G118800.1	-	-	-
CGD1	19181	188359	Triticum aestivum	TraesCS1B02G137600.1	TraesCS1A02G117700.1	-	-	-
CGD1	19181	188359	Triticum aestivum	TraesCS1B02G137600.1	TraesCS1D02G118800.1	-	-	-
CGD1	19181	188359	Triticum aestivum	TraesCS1D02G119000.1	TraesCS1A02G117700.1	-	DNA/CMC-EnSpm	-
CGD1	19181	188359	Triticum aestivum	TraesCS4A02G345200.1	TraesCS1A02G117700.1	-	-	-
CGD1	19181	188359	Triticum aestivum	TraesCS4A02G345200.1	TraesCS1D02G118800.1	-	-	-
CGD1	19181	188359	Triticum aestivum	TraesCS5A02G444500.1	TraesCS1A02G117700.1	-	-	-
CGD1	19181	188359	Triticum aestivum	TraesCS5A02G444500.1	TraesCS1D02G118800.1	-	-	-
CGD1	19181	188359	Triticum aestivum	TraesCS5B02G528800.1	TraesCS1A02G117700.1	-	-	-
CGD1	19181	188359	Triticum aestivum	TraesCS5B02G528800.1	TraesCS1D02G118800.1	-	-	-
CGD1	19181	188359	Triticum aestivum	TraesCS5B02G528900.1	TraesCS1A02G117700.1	-	-	-
CGD1	19181	188359	Triticum aestivum	TraesCS5B02G528900.1	TraesCS1D02G118800.1	-	-	-
CGD1	19181	188359	Triticum aestivum	TraesCS5D02G527900.1	TraesCS1A02G117700.1	-	-	-
CGD1	19181	188359	Triticum aestivum	TraesCS5D02G527900.1	TraesCS1D02G118800.1	-	-	-
CGD1	19451	191184	Brachypodium distachyon	Bradi2g16887.2	Bradi3g22880.2	-	-	-
CGD7	123	1234	Triticum aestivum	TraesCS2A02G375200.1	TraesCS2A02G375100.1	Tandem duplication	-	-
CGD7	123	1234	Triticum aestivum	TraesCS2B02G392300.1	TraesCS2B02G392100.1	Tandem duplication	-	-
CGD7	123	1234	Triticum aestivum	TraesCS2B02G392300.1	TraesCS2B02G392200.1	Tandem duplication	-	-
CGD7	123	1234	Triticum aestivum	TraesCS2D02G371500.1	TraesCS2D02G371400.1	Tandem duplication	-	-
CGD7	123	1234	Triticum aestivum	TraesCS2D02G371600.1	TraesCS2D02G371400.1	Tandem duplication	-	-
CGD7	123	1234	Triticum aestivum	TraesCS2A02G375200.1	TraesCS2B02G392100.1	-	-	-
CGD7	123	1234	Triticum aestivum	TraesCS2A02G375200.1	TraesCS2B02G392200.1	-	-	-
CGD7	123	1234	Triticum aestivum	TraesCS2A02G375200.1	TraesCS2D02G371400.1	-	-	-
CGD7	123	1234	Triticum aestivum	TraesCS2B02G392300.1	TraesCS2A02G375100.1	-	-	-
CGD7	123	1234	Triticum aestivum	TraesCS2B02G392300.1	TraesCS2D02G371400.1	-	-	-
CGD7	123	1234	Triticum aestivum	TraesCS2D02G371500.1	TraesCS2A02G375100.1	-	-	-
CGD7	123	1234	Triticum aestivum	TraesCS2D02G371500.1	TraesCS2B02G392100.1	-	-	-
CGD7	123	1234	Triticum aestivum	TraesCS2D02G371500.1	TraesCS2B02G392200.1	-	-	-
CGD7	123	1234	Triticum aestivum	TraesCS2D02G371600.1	TraesCS2A02G375100.1	-	-	-
CGD7	123	1234	Triticum aestivum	TraesCS2D02G371600.1	TraesCS2B02G392100.1	-	-	-
CGD7	123	1234	Triticum aestivum	TraesCS2D02G371600.1	TraesCS2B02G392200.1	-	-	-
CGD7	290	2819	Hordeum vulgare	HORVU5Hr1G063660.1	HORVU5Hr1G063650.1	Tandem duplication	-	-
CGD7	290	2819	Hordeum vulgare	HORVU5Hr1G063670.1	HORVU5Hr1G063650.1	Tandem duplication	-	-
CGD7	290	2819	Triticum aestivum	TraesCS5B02G218500.1	TraesCS5B02G218600.1	Tandem duplication	-	-
CGD7	290	2819	Triticum aestivum	TraesCS5D02G227500.1	TraesCS5D02G227300.1	Tandem duplication	-	-
CGD7	290	2819	Triticum aestivum	TraesCS5D02G227500.1	TraesCS5D02G227400.1	Tandem duplication	-	-
CGD7	290	2819	Triticum aestivum	TraesCS5D02G227500.1	TraesCS5D02G227600.1	Tandem duplication	-	-
CGD7	290	2819	Hordeum vulgare	HORVU0Hr1G013030.2	HORVU5Hr1G063570.1	-	LTR/Gypsy	-
CGD7	290	2819	Hordeum vulgare	HORVU0Hr1G013030.2	HORVU5Hr1G063650.1	-	LTR/Gypsy	-
CGD7	290	2819	Hordeum vulgare	HORVU5Hr1G063660.1	HORVU5Hr1G063570.1	-	-	-
CGD7	290	2819	Hordeum vulgare	HORVU5Hr1G063670.1	HORVU5Hr1G063570.1	-	-	-
CGD7	290	2819	Triticum aestivum	TraesCS5B02G218500.1	TraesCS5A02G219000.1	-	-	-
CGD7	290	2819	Triticum aestivum	TraesCS5B02G218500.1	TraesCS5A02G219300.1	-	-	-
CGD7	290	2819	Triticum aestivum	TraesCS5B02G218500.1	TraesCS5A02G219400.1	-	-	-
CGD7	290	2819	Triticum aestivum	TraesCS5B02G218500.1	TraesCS5A02G219500.1	-	-	-
CGD7	290	2819	Triticum aestivum	TraesCS5B02G218500.1	TraesCS5A02G219700.1	-	-	-
CGD7	290	2819	Triticum aestivum	TraesCS5B02G218500.1	TraesCS5B02G217900.1	-	-	-
CGD7	290	2819	Triticum aestivum	TraesCS5B02G218500.1	TraesCS5D02G226900.1	-	-	-
CGD7	290	2819	Triticum aestivum	TraesCS5B02G218500.1	TraesCS5D02G227000.1	-	-	-
CGD7	290	2819	Triticum aestivum	TraesCS5B02G218500.1	TraesCS5D02G227300.1	-	-	-
CGD7	290	2819	Triticum aestivum	TraesCS5B02G218500.1	TraesCS5D02G227400.1	-	-	-
CGD7	290	2819	Triticum aestivum	TraesCS5B02G218500.1	TraesCS5D02G227600.1	-	-	-
CGD7	290	2819	Triticum aestivum	TraesCS5B02G218500.1	TraesCS7A02G213700.1	-	-	-
CGD7	290	2819	Triticum aestivum	TraesCS5D02G227500.1	TraesCS5A02G219000.1	-	-	-
CGD7	290	2819	Triticum aestivum	TraesCS5D02G227500.1	TraesCS5A02G219300.1	-	-	-
CGD7	290	2819	Triticum aestivum	TraesCS5D02G227500.1	TraesCS5A02G219400.1	-	-	-
CGD7	290	2819	Triticum aestivum	TraesCS5D02G227500.1	TraesCS5A02G219500.1	-	-	-
CGD7	290	2819	Triticum aestivum	TraesCS5D02G227500.1	TraesCS5A02G219700.1	-	-	-
CGD7	290	2819	Triticum aestivum	TraesCS5D02G227500.1	TraesCS5B02G217900.1	-	-	-
CGD7	290	2819	Triticum aestivum	TraesCS5D02G227500.1	TraesCS5B02G218600.1	-	-	-
CGD7	290	2819	Triticum aestivum	TraesCS5D02G227500.1	TraesCS5D02G226900.1	-	-	-
CGD7	290	2819	Triticum aestivum	TraesCS5D02G227500.1	TraesCS5D02G227000.1	-	-	-
CGD7	290	2819	Triticum aestivum	TraesCS5D02G227500.1	TraesCS7A02G213700.1	-	-	-
CGD7	632	6052	Triticum aestivum	TraesCS6D02G376300.2	TraesCS2A02G585500.1	-	-	LINE/L1
CGD7	632	6052	Triticum aestivum	TraesCS6D02G376300.2	TraesCS2A02G585300.1	-	-	-
CGD7	632	6052	Triticum aestivum	TraesCS6D02G376300.2	TraesCS2B02G597800.1	-	-	-
CGD7	632	6052	Triticum aestivum	TraesCS6D02G376300.2	TraesCS2B02G598300.1	-	-	-
CGD7	632	6052	Triticum aestivum	TraesCS6D02G376300.2	TraesCS2D02G601100.1	-	-	-
CGD7	632	6052	Triticum aestivum	TraesCS6D02G376300.2	TraesCS6D02G105700.1	-	-	-
CGD7	856	7972	Triticum aestivum	TraesCS4A02G165100.2	TraesCS3A02G069700.1	-	-	LINE/L1
CGD7	856	7972	Triticum aestivum	TraesCS4A02G165100.2	TraesCS3B02G081800.1	-	-	-
CGD7	856	7972	Triticum aestivum	TraesCS4A02G165100.2	TraesCS3D02G068600.4	-	-	-
CGD7	1206	11139	Triticum aestivum	TraesCS5A02G379800.1	TraesCS5B02G383400.1	-	-	-
CGD7	1206	11139	Triticum aestivum	TraesCS5A02G379800.1	TraesCS5D02G389300.1	-	-	-
CGD7	2177	19193	Hordeum vulgare	HORVU5Hr1G050250.10	HORVU7Hr1G115770.1	-	-	LTR/Copia
CGD7	2177	19193	Triticum aestivum	TraesCS5A02G160900.1	TraesCS7B02G435800.1	-	-	LINE/L1
CGD7	2177	19193	Triticum aestivum	TraesCS5A02G160900.1	TraesCS7A02G519700.1	-	-	-
CGD7	2177	19193	Triticum aestivum	TraesCS5A02G160900.1	TraesCS7D02G509400.1	-	-	-
CGD7	2177	19193	Triticum aestivum	TraesCS5B02G158300.1	TraesCS7B02G435800.1	-	-	LINE/L1
CGD7	2177	19193	Triticum aestivum	TraesCS5B02G158300.1	TraesCS7A02G519700.1	-	-	-
CGD7	2177	19193	Triticum aestivum	TraesCS5B02G158300.1	TraesCS7D02G509400.1	-	-	-
CGD7	2177	19193	Triticum aestivum	TraesCS5D02G165800.2	TraesCS7B02G435800.1	-	LTR/Gypsy	LINE/L1
CGD7	2177	19193	Triticum aestivum	TraesCS5D02G165800.2	TraesCS7A02G519700.1	-	LTR/Gypsy	-
CGD7	2177	19193	Triticum aestivum	TraesCS5D02G165800.2	TraesCS7D02G509400.1	-	LTR/Gypsy	-
CGD7	2421	21035	Triticum aestivum	TraesCS5A02G425800.1	TraesCS5B02G427800.1	-	-	-
CGD7	2421	21035	Triticum aestivum	TraesCS5D02G433800.1	TraesCS5B02G427800.1	-	-	-
CGD7	2421	21035	Triticum aestivum	TraesCSU02G076200.1	TraesCS5B02G427800.1	-	-	-
CGD7	2484	21569	Hordeum vulgare	HORVU1Hr1G007420.5	HORVU7Hr1G043540.2	-	-	-
CGD7	2484	21569	Triticum aestivum	TraesCS3A02G074500.1	TraesCS7A02G215500.1	-	-	-
CGD7	2484	21569	Triticum aestivum	TraesCS3A02G074500.1	TraesCS7D02G217300.1	-	-	-
CGD7	2544	21914	Triticum aestivum	TraesCS3A02G140000.1	TraesCS3B02G164600.1	-	-	LINE/L1
CGD7	2798	23768	Triticum aestivum	TraesCS1A02G069400.1	TraesCS2B02G191100.2	-	-	LINE/RTE-BovB
CGD7	2798	23768	Triticum aestivum	TraesCS1A02G069400.1	TraesCS2D02G172000.1	-	-	-
CGD7	2798	23768	Triticum aestivum	TraesCS1B02G087700.1	TraesCS2B02G191100.2	-	-	LINE/RTE-BovB
CGD7	2798	23768	Triticum aestivum	TraesCS1B02G087700.1	TraesCS2D02G172000.1	-	-	-
CGD7	2798	23768	Triticum aestivum	TraesCS1D02G072000.1	TraesCS2B02G191100.2	-	-	LINE/RTE-BovB
CGD7	2798	23768	Triticum aestivum	TraesCS1D02G072000.1	TraesCS2D02G172000.1	-	-	-
CGD7	3100	25941	Triticum aestivum	TraesCS6A02G396800.1	TraesCS6A02G397500.1	-	-	-
CGD7	3100	25941	Triticum aestivum	TraesCS6B02G437000.2	TraesCS6A02G397500.1	-	-	-
CGD7	3100	25941	Triticum aestivum	TraesCS6D02G381500.1	TraesCS6A02G397500.1	-	-	-
CGD7	3523	28769	Triticum aestivum	TraesCS7B02G239400.1	TraesCS7A02G343700.1	-	-	-
CGD7	3523	28769	Triticum aestivum	TraesCS7D02G335900.2	TraesCS7A02G343700.1	-	-	-
CGD7	3701	29924	Hordeum vulgare	HORVU3Hr1G078880.2	HORVU2Hr1G067990.1	-	-	-
CGD7	3701	29924	Hordeum vulgare	HORVU5Hr1G006970.2	HORVU2Hr1G067990.1	-	-	-
CGD7	4024	31947	Hordeum vulgare	HORVU3Hr1G080980.1	HORVU3Hr1G081030.3	Tandem duplication	-	-
CGD7	4024	31947	Triticum aestivum	TraesCS3B02G375700.1	TraesCS3B02G375800.1	Tandem duplication	-	-
CGD7	4024	31947	Triticum aestivum	TraesCS3B02G375700.1	TraesCS3A02G343900.1	-	-	-
CGD7	4024	31947	Triticum aestivum	TraesCS3B02G375700.1	TraesCS3D02G337600.1	-	-	-
CGD7	4398	34267	Triticum aestivum	TraesCS5B02G499300.1	TraesCS5B02G499400.1	Tandem duplication	-	-
CGD7	4398	34267	Triticum aestivum	TraesCS5B02G499300.1	TraesCS5D02G499300.1	-	-	-
CGD7	4398	34268	Triticum aestivum	TraesCS5D02G499600.1	TraesCS5D02G499300.1	Tandem duplication	-	-
CGD7	4398	34268	Triticum aestivum	TraesCS5D02G499600.1	TraesCS5B02G499300.1	-	-	-
CGD7	4398	34268	Triticum aestivum	TraesCS5D02G499600.1	TraesCS5B02G499400.1	-	-	-
CGD7	5106	38198	Hordeum vulgare	HORVU6Hr1G070020.1	HORVU6Hr1G070010.2	Tandem duplication	-	-
CGD7	5106	38198	Triticum aestivum	TraesCS6A02G246100.1	TraesCS6B02G305900.1	-	LTR/Copia;LTR/Gypsy;LINE/L1	-
CGD7	5649	41036	Triticum aestivum	TraesCS1A02G382300.1	TraesCS2A02G325500.1	-	-	-
CGD7	5649	41036	Triticum aestivum	TraesCS1A02G382300.1	TraesCS2B02G356400.1	-	-	-
CGD7	5649	41036	Triticum aestivum	TraesCS1A02G382300.1	TraesCS2D02G337200.2	-	-	-
CGD7	5750	41613	Triticum aestivum	TraesCS3A02G386700.3	TraesCS3B02G422100.1	-	-	-
CGD7	5750	41613	Triticum aestivum	TraesCS3A02G386700.3	TraesCS3D02G382400.1	-	-	-
CGD7	6188	43830	Hordeum vulgare	HORVU4Hr1G000420.9	HORVU1Hr1G088680.4	-	LINE/L1;LTR/Copia	LINE/L1
CGD7	6188	43830	Triticum aestivum	TraesCS5D02G094700.1	TraesCSU02G060700.1	-	-	-
CGD7	6290	44380	Triticum aestivum	TraesCS1B02G438900.1	TraesCS1A02G431900.1	-	LINE/L1	LINE/L1
CGD7	6290	44380	Triticum aestivum	TraesCS1B02G438900.1	TraesCS1B02G467600.1	-	LINE/L1	LINE/L1
CGD7	6641	46076	Triticum aestivum	TraesCS5D02G266900.1	TraesCS5D02G266800.1	Tandem duplication	DNA/PIF-Harbinger	LINE/L1
CGD7	6641	46076	Triticum aestivum	TraesCS5A02G259100.1	TraesCS5D02G266800.1	-	LINE/L1	LINE/L1
CGD7	6641	46076	Triticum aestivum	TraesCS5A02G259100.1	TraesCS5B02G257800.1	-	LINE/L1	-
CGD7	6641	46076	Triticum aestivum	TraesCS5D02G266900.1	TraesCS5B02G257800.1	-	DNA/PIF-Harbinger	-
CGD7	6942	47533	Triticum aestivum	TraesCS6B02G007700.1	TraesCS6A02G002700.1	-	LTR/Gypsy	LTR/Gypsy
CGD7	6942	47533	Triticum aestivum	TraesCS6B02G007700.1	TraesCS6D02G002800.1	-	LTR/Gypsy	LTR/Gypsy
CGD7	6943	47539	Triticum aestivum	TraesCS3B02G157800.1	TraesCS1A02G339000.1	-	-	-
CGD7	6943	47539	Triticum aestivum	TraesCS3B02G157800.1	TraesCS3A02G314100.1	-	-	-
CGD7	6943	47539	Triticum aestivum	TraesCS3D02G140300.1	TraesCS1A02G339000.1	-	-	-
CGD7	6943	47539	Triticum aestivum	TraesCS3D02G140300.1	TraesCS3A02G314100.1	-	-	-
CGD7	7201	48771	Hordeum vulgare	HORVU7Hr1G108280.4	HORVU7Hr1G108410.1	-	-	-
CGD7	7201	48771	Triticum aestivum	TraesCS7A02G475000.1	TraesCS7B02G377700.1	-	LINE/L1;LTR/Copia	-
CGD7	7386	49617	Triticum aestivum	TraesCS1A02G231200.1	TraesCS1B02G243200.1	-	-	-
CGD7	7386	49617	Triticum aestivum	TraesCS1A02G231200.1	TraesCS1D02G230900.1	-	-	-
CGD7	7442	49982	Triticum aestivum	TraesCS7A02G500100.1	TraesCS7B02G407200.1	-	-	-
CGD7	7442	49982	Triticum aestivum	TraesCS7A02G500100.1	TraesCS7D02G487700.2	-	-	-
CGD7	7626	50863	Triticum aestivum	TraesCS6B02G071600.1	TraesCS6A02G053000.1	-	-	-
CGD7	7626	50863	Triticum aestivum	TraesCS6B02G071600.1	TraesCSU02G132300.1	-	-	-
CGD7	7695	51201	Triticum aestivum	TraesCS6B02G060500.1	TraesCS6A02G044500.1	-	-	-
CGD7	7695	51201	Triticum aestivum	TraesCS6B02G060500.1	TraesCS6D02G052300.1	-	-	-
CGD7	7804	51730	Triticum aestivum	TraesCS7B02G267600.1	TraesCS7A02G360200.1	-	-	-
CGD7	7804	51730	Triticum aestivum	TraesCS7D02G362900.1	TraesCS7A02G360200.1	-	-	-
CGD7	7855	52057	Triticum aestivum	TraesCS3B02G034800.1	TraesCS3B02G035000.1	Tandem duplication	-	-
CGD7	7855	52057	Triticum aestivum	TraesCS3D02G032200.1	TraesCS3B02G035000.1	-	-	-
CGD7	8050	53118	Hordeum vulgare	HORVU5Hr1G094710.1	HORVU5Hr1G094700.1	Tandem duplication	-	-
CGD7	8050	53118	Hordeum vulgare	HORVU5Hr1G094710.1	HORVU5Hr1G094690.2	Tandem duplication	-	-
CGD7	8050	53118	Triticum aestivum	TraesCS5A02G385900.1	TraesCS5A02G385800.1	Tandem duplication	-	-
CGD7	8050	53118	Triticum aestivum	TraesCS5A02G386000.1	TraesCS5A02G385800.1	Tandem duplication	-	-
CGD7	8050	53118	Triticum aestivum	TraesCS5B02G391000.1	TraesCS5B02G390900.1	Tandem duplication	-	-
CGD7	8050	53118	Triticum aestivum	TraesCS5D02G395900.1	TraesCS5D02G395800.1	Tandem duplication	-	-
CGD7	8050	53118	Triticum aestivum	TraesCS5A02G385900.1	TraesCS5B02G390900.1	-	-	-
CGD7	8050	53118	Triticum aestivum	TraesCS5A02G385900.1	TraesCS5D02G395800.1	-	-	-
CGD7	8050	53118	Triticum aestivum	TraesCS5A02G386000.1	TraesCS5B02G390900.1	-	-	-
CGD7	8050	53118	Triticum aestivum	TraesCS5A02G386000.1	TraesCS5D02G395800.1	-	-	-
CGD7	8050	53118	Triticum aestivum	TraesCS5B02G391000.1	TraesCS5A02G385800.1	-	-	-
CGD7	8050	53118	Triticum aestivum	TraesCS5B02G391000.1	TraesCS5D02G395800.1	-	-	-
CGD7	8050	53118	Triticum aestivum	TraesCS5D02G395900.1	TraesCS5A02G385800.1	-	-	-
CGD7	8050	53118	Triticum aestivum	TraesCS5D02G395900.1	TraesCS5B02G390900.1	-	-	-
CGD7	8543	55411	Triticum aestivum	TraesCS3B02G345300.1	TraesCS3A02G320400.1	-	-	-
CGD7	8732	56350	Triticum aestivum	TraesCS7D02G023100.1	TraesCS7A02G025100.1	-	-	-
CGD7	8732	56350	Triticum aestivum	TraesCS7D02G023100.1	TraesCS7A02G025200.1	-	-	-
CGD7	9121	58302	Triticum aestivum	TraesCS5A02G128100.1	TraesCS6A02G043200.1	-	-	-
CGD7	9121	58302	Triticum aestivum	TraesCS5A02G128100.1	TraesCS6B02G059200.1	-	-	-
CGD7	9121	58302	Triticum aestivum	TraesCS5A02G128100.1	TraesCS6D02G050000.1	-	-	-
CGD7	9121	58302	Triticum aestivum	TraesCS5B02G127100.1	TraesCS6A02G043200.1	-	-	-
CGD7	9121	58302	Triticum aestivum	TraesCS5B02G127100.1	TraesCS6B02G059200.1	-	-	-
CGD7	9121	58302	Triticum aestivum	TraesCS5B02G127100.1	TraesCS6D02G050000.1	-	-	-
CGD7	9121	58302	Triticum aestivum	TraesCS5D02G135700.1	TraesCS6A02G043200.1	-	-	-
CGD7	9121	58302	Triticum aestivum	TraesCS5D02G135700.1	TraesCS6B02G059200.1	-	-	-
CGD7	9121	58302	Triticum aestivum	TraesCS5D02G135700.1	TraesCS6D02G050000.1	-	-	-
CGD7	9346	59398	Triticum aestivum	TraesCS2A02G346300.1	TraesCS2A02G346200.1	Tandem duplication	-	-
CGD7	9346	59398	Triticum aestivum	TraesCS2B02G364700.1	TraesCS2B02G364600.1	Tandem duplication	-	-
CGD7	9346	59398	Triticum aestivum	TraesCS2D02G345000.2	TraesCS2D02G344900.1	Tandem duplication	-	-
CGD7	9346	59398	Triticum aestivum	TraesCS2A02G346300.1	TraesCS2B02G364600.1	-	-	-
CGD7	9346	59398	Triticum aestivum	TraesCS2A02G346300.1	TraesCS2D02G344900.1	-	-	-
CGD7	9346	59398	Triticum aestivum	TraesCS2B02G364700.1	TraesCS2A02G346200.1	-	-	-
CGD7	9346	59398	Triticum aestivum	TraesCS2B02G364700.1	TraesCS2D02G344900.1	-	-	-
CGD7	9346	59398	Triticum aestivum	TraesCS2D02G345000.2	TraesCS2A02G346200.1	-	-	-
CGD7	9346	59398	Triticum aestivum	TraesCS2D02G345000.2	TraesCS2B02G364600.1	-	-	-
CGD7	9866	62267	Triticum aestivum	TraesCS2B02G521100.1	TraesCS2A02G493000.1	-	-	-
CGD7	10343	65524	Triticum aestivum	TraesCS3B02G540100.1	TraesCS3B02G540200.1	Tandem duplication	-	-
CGD7	10343	65524	Triticum aestivum	TraesCS3D02G486200.1	TraesCS3D02G486100.1	Tandem duplication	-	-
CGD7	10343	65524	Triticum aestivum	TraesCS3B02G540100.1	TraesCS3D02G486100.1	-	-	-
CGD7	10343	65524	Triticum aestivum	TraesCS3D02G486200.1	TraesCS3B02G540200.1	-	-	-
CGD7	10599	68197	Hordeum vulgare	HORVU0Hr1G004730.1	HORVU0Hr1G004690.1	Tandem duplication	-	-
CGD7	10599	68197	Hordeum vulgare	HORVU2Hr1G074950.11	HORVU0Hr1G004690.1	-	LTR/Copia	-
CGD7	10625	68530	Hordeum vulgare	HORVU2Hr1G079450.1	HORVU6Hr1G019800.1	-	-	-
CGD7	10625	68530	Hordeum vulgare	HORVU2Hr1G079450.1	HORVU6Hr1G019820.1	-	-	-
CGD7	10625	68530	Hordeum vulgare	HORVU7Hr1G038560.3	HORVU6Hr1G019800.1	-	-	-
CGD7	10625	68530	Hordeum vulgare	HORVU7Hr1G038560.3	HORVU6Hr1G019820.1	-	-	-
CGD7	10625	68530	Triticum aestivum	TraesCS4A02G403800.1	TraesCS6A02G110500.1	-	-	-
CGD7	10625	68530	Triticum aestivum	TraesCS4A02G403800.1	TraesCS6B02G138800.1	-	-	-
CGD7	10625	68530	Triticum aestivum	TraesCS4A02G403800.1	TraesCS6B02G138900.1	-	-	-
CGD7	10625	68530	Triticum aestivum	TraesCS4A02G403800.1	TraesCS6D02G099300.1	-	-	-
CGD7	10625	68530	Triticum aestivum	TraesCS7A02G105600.1	TraesCS6A02G110500.1	-	-	-
CGD7	10625	68530	Triticum aestivum	TraesCS7A02G105600.1	TraesCS6B02G138800.1	-	-	-
CGD7	10625	68530	Triticum aestivum	TraesCS7A02G105600.1	TraesCS6B02G138900.1	-	-	-
CGD7	10625	68530	Triticum aestivum	TraesCS7A02G105600.1	TraesCS6D02G099300.1	-	-	-
CGD7	10625	68530	Triticum aestivum	TraesCS7B02G004000.1	TraesCS6A02G110500.1	-	-	-
CGD7	10625	68530	Triticum aestivum	TraesCS7B02G004000.1	TraesCS6B02G138800.1	-	-	-
CGD7	10625	68530	Triticum aestivum	TraesCS7B02G004000.1	TraesCS6B02G138900.1	-	-	-
CGD7	10625	68530	Triticum aestivum	TraesCS7B02G004000.1	TraesCS6D02G099300.1	-	-	-
CGD7	10625	68530	Triticum aestivum	TraesCS7B02G004500.1	TraesCS6A02G110500.1	-	-	-
CGD7	10625	68530	Triticum aestivum	TraesCS7B02G004500.1	TraesCS6B02G138800.1	-	-	-
CGD7	10625	68530	Triticum aestivum	TraesCS7B02G004500.1	TraesCS6B02G138900.1	-	-	-
CGD7	10625	68530	Triticum aestivum	TraesCS7B02G004500.1	TraesCS6D02G099300.1	-	-	-
CGD7	11537	83930	Hordeum vulgare	HORVU5Hr1G017720.1	HORVU5Hr1G017760.2	Tandem duplication	-	LTR/Copia
CGD7	11537	83930	Triticum aestivum	TraesCS5D02G077200.2	TraesCS5D02G077200.1	Tandem duplication	LTR/Gypsy;LINE/L1;LTR/Copia;DNA/CMC-EnSpm	-
CGD7	11537	83930	Triticum aestivum	TraesCS5D02G077200.2	TraesCS5A02G066200.1	-	LTR/Gypsy;LINE/L1;LTR/Copia;DNA/CMC-EnSpm	DNA/CMC-EnSpm
CGD7	11707	86795	Triticum aestivum	TraesCS7B02G474600.1	TraesCS7A02G551300.1	-	-	-
CGD7	11707	86795	Triticum aestivum	TraesCS7D02G536400.1	TraesCS7A02G551300.1	-	-	-
CGD7	12304	96652	Triticum aestivum	TraesCS2A02G490400.1	TraesCS4A02G308700.1	-	-	-
CGD7	12304	96652	Triticum aestivum	TraesCS2A02G490400.1	TraesCS4A02G309400.1	-	-	-
CGD7	12304	96652	Triticum aestivum	TraesCS2A02G490400.1	TraesCS4B02G005300.1	-	-	-
CGD7	12304	96652	Triticum aestivum	TraesCS2A02G490400.1	TraesCS4B02G005800.1	-	-	-
CGD7	12304	96652	Triticum aestivum	TraesCS2A02G490400.1	TraesCS4D02G004500.1	-	-	-
CGD7	12304	96652	Triticum aestivum	TraesCS2A02G490400.1	TraesCS4D02G005600.1	-	-	-
CGD7	12304	96652	Triticum aestivum	TraesCS2B02G518700.1	TraesCS4A02G308700.1	-	-	-
CGD7	12304	96652	Triticum aestivum	TraesCS2B02G518700.1	TraesCS4A02G309400.1	-	-	-
CGD7	12304	96652	Triticum aestivum	TraesCS2B02G518700.1	TraesCS4B02G005300.1	-	-	-
CGD7	12304	96652	Triticum aestivum	TraesCS2B02G518700.1	TraesCS4B02G005800.1	-	-	-
CGD7	12304	96652	Triticum aestivum	TraesCS2B02G518700.1	TraesCS4D02G004500.1	-	-	-
CGD7	12304	96652	Triticum aestivum	TraesCS2B02G518700.1	TraesCS4D02G005600.1	-	-	-
CGD7	12304	96652	Triticum aestivum	TraesCS2D02G490800.1	TraesCS4A02G308700.1	-	-	-
CGD7	12304	96652	Triticum aestivum	TraesCS2D02G490800.1	TraesCS4A02G309400.1	-	-	-
CGD7	12304	96652	Triticum aestivum	TraesCS2D02G490800.1	TraesCS4B02G005300.1	-	-	-
CGD7	12304	96652	Triticum aestivum	TraesCS2D02G490800.1	TraesCS4B02G005800.1	-	-	-
CGD7	12304	96652	Triticum aestivum	TraesCS2D02G490800.1	TraesCS4D02G004500.1	-	-	-
CGD7	12304	96652	Triticum aestivum	TraesCS2D02G490800.1	TraesCS4D02G005600.1	-	-	-
CGD7	12304	96652	Triticum aestivum	TraesCS4A02G414900.1	TraesCS4A02G308700.1	-	-	-
CGD7	12304	96652	Triticum aestivum	TraesCS4A02G414900.1	TraesCS4A02G309400.1	-	-	-
CGD7	12304	96652	Triticum aestivum	TraesCS4A02G414900.1	TraesCS4B02G005300.1	-	-	-
CGD7	12304	96652	Triticum aestivum	TraesCS4A02G414900.1	TraesCS4B02G005800.1	-	-	-
CGD7	12304	96652	Triticum aestivum	TraesCS4A02G414900.1	TraesCS4D02G004500.1	-	-	-
CGD7	12304	96652	Triticum aestivum	TraesCS4A02G414900.1	TraesCS4D02G005600.1	-	-	-
CGD7	12655	102658	Triticum aestivum	TraesCS5D02G520800.1	TraesCS4A02G351600.1	-	-	-
CGD7	12753	104148	Triticum aestivum	TraesCS1B02G133400.1	TraesCS1B02G133300.1	Tandem duplication	-	-
CGD7	12753	104148	Triticum aestivum	TraesCS1B02G133400.3	TraesCS1B02G133300.1	Tandem duplication	-	-
CGD7	12753	104148	Triticum aestivum	TraesCS1D02G114700.2	TraesCS1D02G114600.1	Tandem duplication	-	-
CGD7	12753	104148	Hordeum vulgare	HORVU1Hr1G024870.4	HORVU2Hr1G087820.3	-	-	-
CGD7	12753	104148	Triticum aestivum	TraesCS1A02G113300.1	TraesCS1B02G133300.1	-	-	-
CGD7	12753	104148	Triticum aestivum	TraesCS1A02G113300.1	TraesCS1D02G114600.1	-	-	-
CGD7	12753	104148	Triticum aestivum	TraesCS1B02G133400.1	TraesCS1D02G114600.1	-	-	-
CGD7	12753	104148	Triticum aestivum	TraesCS1B02G133400.3	TraesCS1D02G114600.1	-	-	-
CGD7	12753	104148	Triticum aestivum	TraesCS1D02G114700.2	TraesCS1B02G133300.1	-	-	-
CGD7	13450	115189	Triticum aestivum	TraesCS4D02G356500.1	TraesCS7D02G104200.1	-	-	-
CGD7	13666	118417	Triticum aestivum	TraesCS6A02G135800.2	TraesCS6B02G163900.1	-	-	-
CGD7	13666	118417	Triticum aestivum	TraesCS6D02G124700.1	TraesCS6B02G163900.1	-	-	-
CGD7	13794	120370	Triticum aestivum	TraesCS7B02G024300.1	TraesCS7B02G024200.1	Tandem duplication	-	-
CGD7	13794	120370	Triticum aestivum	TraesCS7B02G024300.1	TraesCS7B02G399300.1	-	-	-
CGD7	13794	120370	Triticum aestivum	TraesCS7B02G024300.1	TraesCS7D02G479400.1	-	-	-
CGD7	13794	120370	Triticum aestivum	TraesCS7B02G024300.1	TraesCS7D02G479500.1	-	-	-
CGD7	13794	120370	Triticum aestivum	TraesCS7B02G024300.1	TraesCS7D02G479700.1	-	-	-
CGD7	14276	127440	Hordeum vulgare	HORVU2Hr1G106670.6	HORVU6Hr1G094950.1	-	LINE/L1	-
CGD7	14276	127440	Triticum aestivum	TraesCS2A02G471500.1	TraesCS6A02G421100.1	-	-	-
CGD7	14276	127440	Triticum aestivum	TraesCS2A02G471500.1	TraesCS6B02G467000.1	-	-	-
CGD7	14276	127440	Triticum aestivum	TraesCS2A02G471500.1	TraesCS6D02G404500.1	-	-	-
CGD7	14276	127440	Triticum aestivum	TraesCS2B02G494300.1	TraesCS6A02G421100.1	-	-	-
CGD7	14276	127440	Triticum aestivum	TraesCS2B02G494300.1	TraesCS6B02G467000.1	-	-	-
CGD7	14276	127440	Triticum aestivum	TraesCS2B02G494300.1	TraesCS6D02G404500.1	-	-	-
CGD7	14276	127440	Triticum aestivum	TraesCS2D02G471400.1	TraesCS6A02G421100.1	-	-	-
CGD7	14276	127440	Triticum aestivum	TraesCS2D02G471400.1	TraesCS6B02G467000.1	-	-	-
CGD7	14276	127440	Triticum aestivum	TraesCS2D02G471400.1	TraesCS6D02G404500.1	-	-	-
CGD7	14491	130704	Triticum aestivum	TraesCS5D02G531700.1	TraesCS7A02G464900.1	-	-	-
CGD7	14491	130704	Triticum aestivum	TraesCS5D02G531700.1	TraesCS7B02G365600.1	-	-	-
CGD7	14491	130704	Triticum aestivum	TraesCS5D02G531700.1	TraesCS7D02G452600.1	-	-	-
CGD7	15220	141066	Triticum aestivum	TraesCS3A02G265000.1	TraesCS3B02G298600.1	-	-	-
CGD7	15220	141066	Triticum aestivum	TraesCS3D02G265200.1	TraesCS3B02G298600.1	-	-	-
CGD7	15464	144390	Triticum aestivum	TraesCS6A02G276800.1	TraesCS6B02G304400.1	-	-	-
CGD7	15464	144390	Triticum aestivum	TraesCS6D02G257200.1	TraesCS6B02G304400.1	-	-	-
CGD7	15464	144390	Triticum aestivum	TraesCS6D02G257200.2	TraesCS6B02G304400.1	-	-	-
CGD7	15907	150317	Triticum aestivum	TraesCS2A02G063900.1	TraesCS2D02G062100.1	-	-	DNA/CMC-EnSpm
CGD7	15907	150317	Triticum aestivum	TraesCS2A02G063900.1	TraesCS2B02G037300.1	-	-	-
CGD7	16586	158809	Triticum aestivum	TraesCS1B02G456200.1	TraesCS1B02G456300.1	Tandem duplication	-	-
CGD7	16586	158809	Triticum aestivum	TraesCS1B02G456200.1	TraesCS1B02G456500.1	Tandem duplication	-	-
CGD7	16586	158809	Triticum aestivum	TraesCS1B02G456400.1	TraesCS1B02G456300.1	Tandem duplication	-	-
CGD7	16586	158809	Triticum aestivum	TraesCS1B02G456400.1	TraesCS1B02G456500.1	Tandem duplication	-	-
CGD7	16586	158809	Triticum aestivum	TraesCS1D02G432800.1	TraesCS1D02G433100.1	Tandem duplication	-	-
CGD7	16586	158809	Triticum aestivum	TraesCS1D02G432800.1	TraesCS1D02G433200.1	Tandem duplication	-	-
CGD7	16586	158809	Triticum aestivum	TraesCS1D02G432900.1	TraesCS1D02G433100.1	Tandem duplication	-	-
CGD7	16586	158809	Triticum aestivum	TraesCS1D02G432900.1	TraesCS1D02G433200.1	Tandem duplication	-	-
CGD7	16586	158809	Triticum aestivum	TraesCS1B02G456200.1	TraesCS1A02G424500.1	-	-	-
CGD7	16586	158809	Triticum aestivum	TraesCS1B02G456200.1	TraesCS1D02G433100.1	-	-	-
CGD7	16586	158809	Triticum aestivum	TraesCS1B02G456200.1	TraesCS1D02G433200.1	-	-	-
CGD7	16586	158809	Triticum aestivum	TraesCS1B02G456200.1	TraesCSU02G001600.1	-	-	-
CGD7	16586	158809	Triticum aestivum	TraesCS1B02G456400.1	TraesCS1A02G424500.1	-	-	-
CGD7	16586	158809	Triticum aestivum	TraesCS1B02G456400.1	TraesCS1D02G433100.1	-	-	-
CGD7	16586	158809	Triticum aestivum	TraesCS1B02G456400.1	TraesCS1D02G433200.1	-	-	-
CGD7	16586	158809	Triticum aestivum	TraesCS1B02G456400.1	TraesCSU02G001600.1	-	-	-
CGD7	16586	158809	Triticum aestivum	TraesCS1D02G432800.1	TraesCS1A02G424500.1	-	-	-
CGD7	16586	158809	Triticum aestivum	TraesCS1D02G432800.1	TraesCS1B02G456300.1	-	-	-
CGD7	16586	158809	Triticum aestivum	TraesCS1D02G432800.1	TraesCS1B02G456500.1	-	-	-
CGD7	16586	158809	Triticum aestivum	TraesCS1D02G432800.1	TraesCSU02G001600.1	-	-	-
CGD7	16586	158809	Triticum aestivum	TraesCS1D02G432900.1	TraesCS1A02G424500.1	-	-	-
CGD7	16586	158809	Triticum aestivum	TraesCS1D02G432900.1	TraesCS1B02G456300.1	-	-	-
CGD7	16586	158809	Triticum aestivum	TraesCS1D02G432900.1	TraesCS1B02G456500.1	-	-	-
CGD7	16586	158809	Triticum aestivum	TraesCS1D02G432900.1	TraesCSU02G001600.1	-	-	-
CGD7	16586	158809	Triticum aestivum	TraesCSU02G001400.1	TraesCS1A02G424500.1	-	-	-
CGD7	16586	158809	Triticum aestivum	TraesCSU02G001400.1	TraesCS1B02G456300.1	-	-	-
CGD7	16586	158809	Triticum aestivum	TraesCSU02G001400.1	TraesCS1B02G456500.1	-	-	-
CGD7	16586	158809	Triticum aestivum	TraesCSU02G001400.1	TraesCS1D02G433100.1	-	-	-
CGD7	16586	158809	Triticum aestivum	TraesCSU02G001400.1	TraesCS1D02G433200.1	-	-	-
CGD7	16586	158809	Triticum aestivum	TraesCSU02G001400.1	TraesCSU02G001600.1	-	-	-
CGD7	16586	158809	Triticum aestivum	TraesCSU02G001500.1	TraesCS1A02G424500.1	-	-	-
CGD7	16586	158809	Triticum aestivum	TraesCSU02G001500.1	TraesCS1B02G456300.1	-	-	-
CGD7	16586	158809	Triticum aestivum	TraesCSU02G001500.1	TraesCS1B02G456500.1	-	-	-
CGD7	16586	158809	Triticum aestivum	TraesCSU02G001500.1	TraesCS1D02G433100.1	-	-	-
CGD7	16586	158809	Triticum aestivum	TraesCSU02G001500.1	TraesCS1D02G433200.1	-	-	-
CGD7	16586	158809	Triticum aestivum	TraesCSU02G001500.1	TraesCSU02G001600.1	-	-	-
CGD7	16837	161952	Triticum aestivum	TraesCS6A02G271800.1	TraesCS6A02G271900.1	Tandem duplication	LTR/Gypsy	-
CGD7	16837	161952	Triticum aestivum	TraesCS6B02G299500.1	TraesCS6A02G271900.1	-	-	-
CGD7	16837	161952	Triticum aestivum	TraesCS6D02G252100.1	TraesCS6A02G271900.1	-	-	-
CGD7	16998	163848	Hordeum vulgare	HORVU2Hr1G125270.1	HORVU6Hr1G073010.6	-	-	-
CGD7	16998	163848	Triticum aestivum	TraesCS2A02G570600.1	TraesCS6A02G292100.1	-	-	-
CGD7	16998	163848	Triticum aestivum	TraesCS2A02G570600.1	TraesCS6B02G322500.1	-	-	-
CGD7	16998	163848	Triticum aestivum	TraesCS2A02G570600.1	TraesCS6D02G273300.1	-	-	-
CGD7	16998	163848	Triticum aestivum	TraesCS2D02G581500.1	TraesCS6A02G292100.1	-	-	-
CGD7	16998	163848	Triticum aestivum	TraesCS2D02G581500.1	TraesCS6B02G322500.1	-	-	-
CGD7	16998	163848	Triticum aestivum	TraesCS2D02G581500.1	TraesCS6D02G273300.1	-	-	-
CGD7	16998	163848	Triticum aestivum	TraesCS2D02G582000.1	TraesCS6A02G292100.1	-	-	-
CGD7	16998	163848	Triticum aestivum	TraesCS2D02G582000.1	TraesCS6B02G322500.1	-	-	-
CGD7	16998	163848	Triticum aestivum	TraesCS2D02G582000.1	TraesCS6D02G273300.1	-	-	-
CGD7	16998	163848	Triticum aestivum	TraesCSU02G038200.1	TraesCS6A02G292100.1	-	-	-
CGD7	16998	163848	Triticum aestivum	TraesCSU02G038200.1	TraesCS6B02G322500.1	-	-	-
CGD7	16998	163848	Triticum aestivum	TraesCSU02G038200.1	TraesCS6D02G273300.1	-	-	-
CGD7	17082	164814	Triticum aestivum	TraesCS1B02G006200.1	TraesCS6A02G150700.1	-	LINE/L1	-
CGD7	17082	164814	Triticum aestivum	TraesCS1B02G006200.1	TraesCS6B02G178800.1	-	LINE/L1	-
CGD7	17082	164814	Triticum aestivum	TraesCS6A02G120500.2	TraesCS6A02G150700.1	-	-	-
CGD7	17082	164814	Triticum aestivum	TraesCS6A02G120500.2	TraesCS6B02G178800.1	-	-	-
CGD7	17082	164814	Triticum aestivum	TraesCS6B02G148900.1	TraesCS6A02G150700.1	-	-	-
CGD7	17082	164814	Triticum aestivum	TraesCS6B02G148900.1	TraesCS6B02G178800.1	-	-	-
CGD7	17082	164814	Triticum aestivum	TraesCS6D02G110300.1	TraesCS6A02G150700.1	-	LTR/Copia	-
CGD7	17082	164814	Triticum aestivum	TraesCS6D02G110300.1	TraesCS6B02G178800.1	-	LTR/Copia	-
CGD7	17082	164814	Triticum aestivum	TraesCS6D02G110500.1	TraesCS6A02G150700.1	-	-	-
CGD7	17082	164814	Triticum aestivum	TraesCS6D02G110500.1	TraesCS6B02G178800.1	-	-	-
CGD7	17082	164814	Triticum aestivum	TraesCSU02G087500.1	TraesCS6A02G150700.1	-	-	-
CGD7	17082	164814	Triticum aestivum	TraesCSU02G087500.1	TraesCS6B02G178800.1	-	-	-
CGD7	17566	170472	Triticum aestivum	TraesCS2A02G086700.1	TraesCS2A02G020600.1	-	-	-
CGD7	17566	170472	Triticum aestivum	TraesCS2D02G084000.1	TraesCS2A02G020600.1	-	-	-
CGD7	17845	173766	Hordeum vulgare	HORVU5Hr1G020840.14	HORVU5Hr1G020800.4	Tandem duplication	-	LINE/L1;LTR/Copia
CGD7	18539	181499	Triticum aestivum	TraesCS7D02G099000.1	TraesCS7D02G098900.1	Tandem duplication	-	-
CGD7	18539	181499	Triticum aestivum	TraesCS7D02G099000.1	TraesCS4A02G403400.1	-	-	-
CGD7	18539	181499	Triticum aestivum	TraesCS7D02G099000.1	TraesCS7A02G104900.1	-	-	-
CGD7	18572	181933	Triticum aestivum	TraesCS4A02G043900.1	TraesCS4A02G202600.1	-	-	-
CGD7	18572	181933	Triticum aestivum	TraesCS4A02G043900.1	TraesCS4B02G106700.1	-	-	-
CGD7	18572	181933	Triticum aestivum	TraesCS4A02G043900.1	TraesCS4D02G103600.1	-	-	-
CGD7	18572	181933	Triticum aestivum	TraesCS4B02G264700.1	TraesCS4A02G202600.1	-	-	-
CGD7	18572	181933	Triticum aestivum	TraesCS4B02G264700.1	TraesCS4B02G106700.1	-	-	-
CGD7	18572	181933	Triticum aestivum	TraesCS4B02G264700.1	TraesCS4D02G103600.1	-	-	-
CGD7	18572	181933	Triticum aestivum	TraesCS4D02G264700.1	TraesCS4A02G202600.1	-	-	-
CGD7	18572	181933	Triticum aestivum	TraesCS4D02G264700.1	TraesCS4B02G106700.1	-	-	-
CGD7	18572	181933	Triticum aestivum	TraesCS4D02G264700.1	TraesCS4D02G103600.1	-	-	-
CGD7	19073	187152	Triticum aestivum	TraesCS5B02G480800.1	TraesCS5B02G480700.1	Tandem duplication	-	-
CGD7	19073	187152	Hordeum vulgare	HORVU5Hr1G111570.2	HORVU5Hr1G111510.1	-	LTR/Gypsy	LTR/Gypsy
CGD7	19073	187152	Triticum aestivum	TraesCS5B02G480800.1	TraesCS5A02G468000.1	-	-	-
CGD7	19073	187152	Triticum aestivum	TraesCS5B02G480800.1	TraesCS5D02G481100.1	-	-	-
[truncated: 389 more rows]

[truncated: 4 more sheets: S11, S12, S13, S14]
